# Supplementary material for: Assessment of frontier Large Language Models in sleep medicine
Source: Front Digit Health. 2026 Apr 29;8:1769386. doi: 10.3389/fdgth.2026.1769386 (PMC13167967; doi:10.3389/fdgth.2026.1769386)
Supplement: Supplementary file 1 [file Datasheet1.xlsx]

## Sheet: CASES RESPONSES
CASE NO	AASM CASE Differential Diagnosis List (DDX)	AASM CASE Differential Diagnosis Number (DDX)	AASM CASE Final Diagnosis List (DDX)	Grok-4 Differential Diagnosis (DDX) List	Grok-4 Differential Diagnosis (DDX) Total Number	Grok-4 Differential Diagnosis (DDX) matching with AASM case (Number)	Grok-4 Final Diagnosis List	Grok-4 Final Diagnosis matching with AASM case (No=1, Yes=1)	Chatgpt-5 Differential Diagnosis List (DDX)	Chatgpt-5 Differential Diagnosis Total Number (DDX)	Chatgpt-5 Differential Diagnosis (DDX) matching with AASM case (Number)	Chatgpt-5 Final Diagnosis List	Chatgpt-5 Final Diagnosis matching with AASM case (No=1, Yes=1)
1	1. Short-term insomnia - The patient is unable to fall and stay asleep for less than 3 months' duration. 2. Circadian rhythm sleep disorder (CRSD) - The patient denied experiencing a history compatible with a delayed or advanced sleep phase and does not participate in shift work. 3. Recreational drug abuse (e.g., stimulants) - The patient denied illicit substance use though objective testing had …	5	Short-term insomnia paradoxical insomnia subtype (also known as sleep-state misperception)	1. Adjustment Disorder with Anxious Mood: The patient's acute insomnia coincides with a significant positive life stressor—acceptance into a prestigious aviation program—which he describes as leading to his "dream career" and being "very, very eager" to succeed. This excitement could manifest as heightened arousal or anticipatory anxiety, leading to feeling "wired" and an inability to sleep, desp…	5	4	Paradoxical insomnia	1	1. Acute psychophysiologic (stress‑related) insomnia – Sudden onset after entry to a highly competitive aviation program; “tired but wired” feeling and intense worry about sleep itself point to hyper‑arousal rather than a primary neurologic disorder. 2. Paradoxical (sleep‑state‑misperception) insomnia – The patient reports “no sleep” yet shows little objective daytime sleepiness; this mismatch be…	5	4	Paradoxical insomnia (sleep‑state misperception), a subtype of insomnia disorder	1
2	1. Psychophysiologic component - Insomnia symptoms started two decades ago when the patient was in the military and have continued since. Ruminative thoughts and fear of bed indicate conditioned hyperarousal that has developed over time. 2. Poor sleep hygiene - The patient has poor sleep hygiene (napping in the daytime, excess caffeine intake, lack of physical exercise), which are contributing to…	5	Chronic insomnia disorder	1. Chronic Insomnia Disorder: The patient's long-standing difficulty initiating and maintaining sleep, with perceived SOL of 1-2 hours and multiple awakenings, persists despite adequate treatment of OSA with CPAP. Contributing factors include poor sleep hygiene (e.g., variable bedtime, TV and computer use in bed, late caffeine intake, afternoon/evening naps), cognitive perpetuators (rumination, w…	5	4	Chronic Insomnia Disorder	1	1. Chronic (psychophysiological) insomnia disorder Long‑standing difficulty falling and staying asleep despite adequate CPAP. Pre‑sleep worry, frustration, and conditioned arousal in bed. Variable bedtime and short total sleep time with daytime fatigue. 2. Post‑traumatic stress disorder (PTSD)–related sleep disturbance Intrusive memories of submarine flooding alarm, nighttime fearfulness, hyper‑v…	5	3	Chronic insomnia disorder (psychophysiologic insomnia, i.e., comorbid insomnia with formerly untreated OSA)	1
3	1. Sleep-Disordered Breathing (SDB) - Because the patient is an older male with reported sleep maintenance concerns, SDB was the initial consideration upon presentation for treatment. Two PSGs in the past, including one within the past year, ruled out SDB at the onset of treatment. 2. Circadian Rhythm Sleep Disorder (CRSD), phase delayed type - The patient reports a prolonged sleep onset latency,…	3	Chronic insomnia disorder	1. Paradoxical Insomnia (Sleep State Misperception): The patient's long-standing perception of severely disrupted sleep (difficulty initiating and maintaining sleep every night) contrasts with the absence of daytime sleepiness, despite reported fatigue and frustration. Prior sleep medicine notes explicitly mention sleep state misperception, and his concern about underestimating sleep time aligns …	5	1	Paradoxical insomnia	0	1. Chronic‑insomnia disorder (psychophysiological type) >6months of difficulty initiating and maintaining sleep, nightly rumination and frustration around sleep, and persisting fatigue despite no daytime sleepiness—classic for conditioned (“learned”) arousal that perpetuates insomnia. 2. Paradoxical insomnia (sleep‑state misperception) Two in‑lab PSG studies show objectively normal sleep yet the …	5	1	Chronic insomnia disorder (mixed sleep‑onset + sleep‑maintenance type), with prominent sleep‑state misperception (“paradoxical insomnia”).	1
4	1. Juvenile myoclonic epilepsy (JME) - The onset of symptoms in our patient occurred in his thirties, which would be an atypical presentation as symptoms in patients with JME tend to present earlier and start to abate by age 30 years. Additionally, JME tends to be present as absence seizures, myoclonic seizures involving the arms and legs, or tonic-clonic seizures, which did not fit the pattern o…	5	Propriospinal myoclonus (PSM) at sleep onset	1. Propriospinal Myoclonus at Sleep Onset: The patient's description of axial jerks involving the shoulders ("rolling inward") and abdomen ("severe hiccups") occurring primarily during the transition to sleep, occasionally awakening him, and relieved by physical activity (e.g., twisting torso or pushups) is highly characteristic of this rare spinal-generated movement disorder. These jerks propaga…	5	2	Propriospinal myoclonus	1	1. Propriospinal myoclonus (PSM) at sleep onset Characterized by abrupt, involuntary jerks that originate in axial or abdominal muscles as drowsiness appears, often forcing patients to “get up and move around” to break the cycle. Episodes can recur whenever the person drifts toward sleep and may also intrude during quiet daytime drowsiness—mirroring this patient’s description of rolling‑in should…	5	2	Sleep‑related propriospinal myoclonus at sleep onset (PSM‑SO)	1
5	1) Chronic insomnia - Insomnia is suggested by his prolonged sleep onset and his distress regarding his sleeping problems (elevated ISI). 2) Advanced sleep-wake phase disorder (ASWPD) - The patient's early-morning awakenings may indicate a circadian rhythm sleep-wake phase disorder. 3) OSA - His snoring and early-morning awakenings were concerning for OSA, although less likely in a patient who is…	3	Short sleeper, with chronic insomnia disorder	1. Familial Advanced Sleep Phase Disorder: The patient's lifelong pattern of early morning awakenings (since high school), consistent sleep-wake schedule without weekend variability, family history of similar early awakenings and perceived reduced sleep need, and complaints of prolonged sleep onset latency when attempting an earlier bedtime align with this circadian rhythm disorder. Daytime sleep…	5	3	Familial advanced sleep phase syndrome	0	1. Advanced Sleep–Wake Phase Disorder / Familial Advanced Sleep Phase Syndrome Why it fits: lifelong habit of waking at 04:00–05:00 (even on weekends and during leave); falls asleep easily when he goes to bed at a biologically “normal” time for him; positive family history of early awakenings. Considerations: daytime sleepiness suggests either chronic sleep restriction or a co‑morbid sleep proble…	5	3	Circadian Rhythm Sleep–Wake Disorder, Advanced Sleep‑Wake Phase Type (familial ASWPD)	0
6	1) Behavioral insomnia of childhood; sleep association type - This is characterized by recurrent difficulty falling asleep or resuming sleep without parental/caregiver attention. He is demonstrating behavior consistent with this finding. 2) Behavioral insomnia of childhood; limit setting type - This could be a con-sideration, although typically the behavior pattern associated with this condition …	5	Behavioral insomnia of childhood; sleep association type	1. Behavioral Insomnia of Childhood - Sleep Onset Association Type: The child's longstanding requirement for parental presence, prolonged bedtime routines (e.g., stories, games, hand-holding), and multiple night wakings necessitating intervention to return to sleep are hallmark features of this disorder, where the child has learned to associate sleep onset with specific parental behaviors, leadin…	5	3	Behavioral insomnia of childhood, sleep-onset association type	1	1. Behavioral insomnia of childhood – sleep‑onset association type Child needs a parent present (holding mum’s hand) to fall asleep. Lengthy, elaborate bedtime routine; multiple brief night‑wakings that resolve quickly with parental soothing. Normal medical exam and growth; problem centered on learned sleep associations. 2. Separation‑anxiety disorder Persistent, developmentally excessive need fo…	5	3	Behavioral insomnia of childhood — sleep‑onset association type (with a limit‑setting component).	1
7	1) Obstructive sleep apnea (OSA) - This patient's history of snoring and excessive daytime sleepiness (EDS) along with his neck circumference of 18 inches, body mass index of 38 kg/m?, and numerous comorbid medical conditions raised suspicion for OSA. 2) Central sleep apnea (CSA) - His prior pontine stroke placed him at risk for CSA and Cheyne-Stokes breathing (CSB). 3) Hypersomnia due to a medic…	4	Central apneas and hypopneas with Cheyne-Stokes breathing	1. Obstructive Sleep Apnea (OSA): The patient's loud snoring, excessive daytime sleepiness (ESS 19/24), obesity (BMI 38 kg/m²), Mallampati class IV oropharynx, and comorbidities such as hypertension, diabetes mellitus, coronary artery disease, and prior stroke are highly suggestive of OSA, a common disorder where upper airway obstruction leads to fragmented sleep and increased cardiovascular risk…	5		Central sleep apnea with Cheyne-Stokes breathing	1	1. Obstructive sleep apnea (OSA) – Very loud chronic snoring, daytime sleepiness (Epworth 19), obesity with BMI 38kg/m², large neck circumference (18in), Mallampati class IV airway, and vascular comorbidities (hypertension, diabetes) are classic risk factors despite the absence of witnessed apneas. 2. Central sleep apnea related to prior pontine stroke (or cardiogenic CSA) – A right pontine infar…	5	3	Central Sleep Apnea (CSA) with Cheyne–Stokes Respiration, probably secondary to his prior pontine stroke (and possibly contributed to by diastolic heart dysfunction).	1
8	1. Inadequately treated OSA - The patient's EDS along with the CPAP machine download data raise the possibility of residual OSA 2. Worsening COPD - Fatigue and dyspnea on exertion may represent progression of COPD 3. Neoplasm - A pulmonary neoplasm could also explain dyspnea as well as weight loss 4. Neuromuscular disorder - Myasthenia gravis can be associated with fatigue and shortness of breath…	5	Sleep related hypoventilation due to a medical disorder (amyotrophic lateral sclerosis {ALS})	1. Amyotrophic Lateral Sclerosis (ALS) A progressive motor neuron disease involving both upper (hyperreflexia) and lower (fasciculations, wasting, weakness) motor neurons, often with bulbar involvement leading to hoarseness and potential dysphagia. Weight loss is common due to muscle atrophy and increased energy expenditure, while dyspnea on exertion can result from respiratory muscle weakness, e…	5	4	Amyotrophic lateral sclerosis (ALS)	1	1. Amyotrophic lateral sclerosis (ALS) Why it fits: Combination of upper‑motor‑neuron signs (hyper‑reflexia), lower‑motor‑neuron signs (diffuse fasciculations, intrinsic‑hand wasting), preserved sensation, progressive limb weakness, weight loss, and a new hypophonic/“husky” voice all point strongly toward a motor‑neuron disease. 2. Inclusion‑body myositis (IBM) Why it fits: Elderly onset with ins…	5	2	Amyotrophic Lateral Sclerosis (ALS)	1
9	1) Uncontrolled OSA - Both the CPAP titration and download indicate frequent central sleep apneas, making uncontrolled OSA unlikely to be the cause. In addition, the presence of ballistocardiogram, which is cardiac artifact transmitted via an open airway in the flow channel of the titration study, confirms central apneas, rather than inadequately treated OSA. 2) Transitional central apneas - This…	4	Treatment emergent central sleep apnea	1. Treatment-emergent central sleep apnea (TECSA): This is characterized by the emergence of central apneas during CPAP therapy for obstructive sleep apnea, as seen in the patient's titration study where central apneas increased to 35.3 per hour despite resolution of obstructive events, and persisted at home with a machine-reported central AHI of 15.2. 2. Artifactual or misclassified central apne…	5	4	Treatment-emergent central sleep apnea	1	1. Treatment‑emergent central sleep apnea (complex sleep‑apnea syndrome) The central AHI jumped from 2.1 to >30 events/h once CPAP was applied, while obstructive events were abolished. Events cluster at the wake‑to‑sleep transition—typical of treatment‑emergent CSA. If the central index remains ≥15 after 4–12 weeks of adequate CPAP use, the condition is considered “complex” and may need adaptive‑…	5	3	Treatment‑emergent central sleep apnea (TECSA), also called complex sleep apnea syndrome.	1
10	1) Catathrenia - Catathrenia is among the more common sounds produced during sleep 2) Snoring - Primary snoring should be considered in the differential diagnosis of any nocturnal sound, though the description is not typical for this. 3) Stridor - Nocturnal stridor can produce high-pitched sounds during sleep, though would be expected to occur during inspiration and not expiration. 4) Sleep-relat…	6	Catathrenia (sleep-related groaning)	1. Catathrenia (Nocturnal Groaning): This rare sleep-related breathing disorder or parasomnia involves prolonged expiratory groaning or high-pitched sounds following breath-holding, terminated by a gasp, which closely matches the described episodes. It can lead to fragmented sleep, unrefreshing rest, excessive daytime sleepiness, and morning headaches, without typical snoring. 2. Obstructive Slee…	5	2	Catathrenia	1	1. Catathrenia (sleep‑related expiratory groaning) – hallmark pattern of a silent breath‑hold followed by a prolonged high‑pitched groan that ends with a gasp; no confusion on awakening; typically more disturbing to the bed‑partner than to the patient. 2. Obstructive Sleep Apnea (OSA) – repeated breath‑holds and terminal gasps, morning headaches, excessive daytime sleepiness, retrognathia, and mi…	5	3	:Catathrenia (sleep‑related expiratory groaning)	1
11	1. OSA- A SRBD was suspected. OSA was the initial concern given the patient's history of snoring/witnessed apneas and her weight. It was hypothesized that she had right heart failure with pulmonary hypertension secondary to the OSA Primary pulmonary hypertension with right heart failure was also considered. 2. Sleep-related hypoventilation - The differential diagnosis consisted of disorders that …	3	Congenital central hypoventilation syndrome (CCHS) with a 20/25 polyalanine repeat mutation in the PHOX2B gene	1. Obstructive Sleep Apnea (OSA) 2. Congenital Central Hypoventilation Syndrome (CCHS) 3. Rapid-Onset Obesity with Hypothalamic Dysfunction, Hypoventilation, and Autonomic Dysregulation (ROHHAD) 4. Obesity Hypoventilation Syndrome (OHS) Chiari Malformation	5	3	Congenital Central Hypoventilation Syndrome	1	1. Obstructive Sleep Apnea (OSA) due to adenotonsillar hypertrophy – loud snoring, witnessed apneas, morning fatigue, enlarged tonsils/adenoids, and obesity all point to an obstructive cause of the sleep‑only gas‑exchange failure. 2. Obesity Hypoventilation Syndrome (OHS) – BMI at the 97th percentile, daytime PaCO₂ of 46 mmHg, and marked nocturnal hypercapnia meet pediatric OHS criteria. 3. Late‑…	5	3	Late‑onset congenital central hypoventilation syndrome (CCHS) associated with a PHOX2B poly‑alanine repeat expansion mutation.	1
12	1) Congenital cyanotic heart disease - Congenital heart disease can present in pediatric cases with cyanosis and feeding difficulties. Children can also present with failure to thrive because of caloric demands secondary to over- circulation. 2) CCHS - CCHS typically presents with apnea caused by a dysfunction of the central control of breathing. It generally presents in infancy but can present l…	5	Congenital central hypoventilation syndrome	1. Sepsis or Infection (e.g., bacterial bacteremia, viral bronchiolitis like RSV, or pneumonia): The patient's acute presentation with lethargy, respiratory failure, cyanosis, and suspected sepsis, combined with a history of maternal fever at birth and recurrent respiratory issues, suggests an infectious etiology. Broad-spectrum antibiotics were initiated, supporting this differential. 2. Aspirat…	5	3	Congenital Central Hypoventilation Syndrome	1	1. Severe viral bronchiolitis or viral pneumonia (e.g., RSV, adenovirus). Why it fits: a 6‑week‑old in winter respiratory‑virus season, escalating fussiness and poor feeding preceding a rapid descent into hypoxemic respiratory failure; scattered rhonchi and the high prevalence of RSV/adenovirus in this age group make viral bronchiolitis a prime suspect. 2. Late‑onset neonatal sepsis with septic p…	5	1	Congenital Central Hypoventilation Syndrome (CCHS) — sometimes called “Ondine’s curse.”	1
13	1) Primary CSA - Primary CSA occurs when there is a failure of the ventilator control centers to initiate ventilator effort. Five or more central apneas per hour of sleep are required to diagnose primary CSA. Patients typically present with EDS, sleep fragmentation, or insomnia. 2) CSA with CSB - CSA with CSB is a respiratory pattern that involves five or more CSA or hypopnea events per hour asso…	5	Severe central sleep apnea with Cheyne-Stokes breathing Mild obstructive sleep apnea	1. Obstructive Sleep Apnea (OSA): Suggested by long-standing history of snoring, witnessed apneas, sleep fragmentation, daytime somnolence (ESS 14/24), and Mallampati class II oropharynx, despite normal BMI and absence of craniofacial abnormalities. 2. Central Sleep Apnea (CSA): Likely related to recent acute heart failure from viral myocarditis, with nocturnal apneic episodes lasting 35 seconds …	5	4	Central Sleep Apnea with Cheyne-Stokes Breathing	1	1. Acute viral myocarditis → dilated cardiomyopathy Supporting clues: recent rhinovirus URI, sudden severe drop in LVEF to 12 %, S3 gallop, hypotension, crackles. Key tests to confirm/clarify: cardiac MRI with late‑gadolinium enhancement, cardiac enzymes and wider viral PCR panel, possible endomyocardial biopsy if uncertainty remains. 2. Dilated cardiomyopathy from mitochondrial (Arts‑syndrome–re…	5	2	Central sleep apnea with Cheyne‑Stokes breathing (CSA‑CSB) precipitated by severe systolic heart failure.	1
14	1) OSA - This patient most likely has a SRBD as evidenced by witnessed apneas, snoring, frequent nocturnal awakenings, intermittent headaches, and palatine tonsillar hypertrophy, despite that she had a normal BMI. 2) CSA - This would need to be considered given the history of witnessed apneas and focal findings on her neurologic examination, though based on the de-scription, OSA would seem more l…	3	Central apnea due to medical disorder - Chiari malformation type 1 (CM-I)	1. Chiari I malformation with associated syringomyelia: This developmental anomaly involves herniation of the cerebellar tonsils, often leading to syringomyelia (a fluid-filled cyst in the spinal cord). It can explain the dissociated cape-like sensory loss (due to spinothalamic tract involvement), asymmetric upper extremity weakness, scoliosis (as a secondary manifestation), headaches, and sleep-…	5	3	Chiari malformation type I with syringomyelia	1	1. Chiari I malformation with syringomyelia – dissociated “cape‑like” loss of pain / temperature sensation, segmental right‑arm weakness, pronator drift, and the coexistence of adolescent scoliosis all strongly suggest a syrinx secondary to cerebellar tonsillar herniation; brain‑stem crowding can also provoke sleep‑disordered breathing and occipital‑type headaches. 2. Idiopathic or post‑traumatic…	5	2	Chiari malformation type I with associated cervicothoracic syringomyelia	1
15	1. OSA - OSA is more common than CISA in children. However, in this case, the family denied any snoring or increased work of breathing during sleep that might signal obstructive events. 2. CSA - Brief central apneas in infants are common and often benign. Patho-logic CSA in children may be due to underlying neurologic disease CM, brain tumor, epilepsy, genetic syndrome, and brainstem compression)…	3	Central sleep apnea, caused by high-altitude periodic breathing	1. High-altitude central sleep apnea: The child's symptoms and abnormal polysomnography (PSG) findings occurred during a visit to Mexico City (elevation ~7,350 feet), where hypoxic conditions can trigger ventilatory instability, leading to central apneas and desaturations. Symptoms were not observed at home in Kansas City (lower elevation), and oxygen saturation normalized to 100% on room air upo…	5	2	Central sleep apnea due to high altitude	1	1. High‑altitude–induced central sleep apnea / periodic breathing – Mexico City’s altitude (~2 250 m) can provoke periodic breathing and central apneas in young infants that often resolve after returning to lower altitude. Next steps: repeat a full‑night polysomnogram at Kansas City altitude and monitor CO₂ levels. 2. Congenital central hypoventilation syndrome (CCHS, PHOX2B mutation) – Isolated …	5	2	High‑altitude–related central sleep apnea (benign periodic breathing of infancy).	1
16	1) OSA - The report of symptoms consistent sleep-related disordered breathing (SRBD), such as daily loud snoring diary associated with nocturnal awakenings and breathing pauses witnessed by the patient's husband, along with being overweight, having hypertension, and her age, suggested a common case of OSA in a postmenopausal woman. In addition, the patient had a high neck circumference, a known r…	3	Obstructive sleep apnea Central sleep apnea due to type 1 Chiari Malformation	1. Obstructive Sleep Apnea (OSA): The patient's symptoms of loud snoring, witnessed breathing pauses, excessive daytime sleepiness (EDS with ESS score of 14/24), morning headaches, nonrestorative sleep, along with obesity (BMI 31 kg/m²), large neck circumference (40 cm), and Mallampati class III oropharynx strongly suggest OSA as the primary diagnosis. 2. Central Sleep Apnea: This could mimic som…	5	2	Chiari malformation type I	1	1. Obstructive Sleep Apnea (OSA) Classic triad present: loud habitual snoring, witnessed apneas, and excessive daytime sleepiness. Additional supportive clues: BMI 31 kg/m², neck circumference 40 cm, Mallampati III, morning headaches, non‑restorative sleep, mood and cognitive changes. 2. Upper Airway Resistance Syndrome (UARS) Shares many symptoms with OSA (snoring, arousals, fatigue) but may hav…	5	1	Chiari malformation type I manifesting as complex sleep‑apnea syndrome (severe obstructive sleep apnea with treatment‑emergent central apneas)	1
17	1) OSA - The patient's history and subsequent PSG confirmed she had OSA, and this was likely the cause of some, though possibly not all, of her symptoms. 2) Sleep-related bruxism - This condition may be seen in conjunction with OSA and was self-reported by the patient. This may explain a number of additional symptoms, including the headaches and jaw pain.	2	Obstructive sleep apnea associated with retrognathia and a normal BMI	1. Obstructive Sleep Apnea (OSA): Supported by loud snoring, non-restful sleep, excessive daytime sleepiness (ESS 11/24), Mallampati class IV oropharynx, retrognathia, narrow dental arches, and inability to tolerate CPAP, with referral noting PSG confirmation. 2. Temporomandibular Joint Disorder (TMJD): Indicated by jaw pain, sleep-related bruxism, intermittent headaches, malocclusion, jaw discre…	5	2	Obstructive Sleep Apnea (OSA)	1	1. Obstructive Sleep Apnea (OSA), craniofacial subtype – suggested by loud snoring, excessive daytime sleepiness (ESS 11/24), Mallampati class IV airway, retrognathic jaws, narrow arches, and prior CPAP intolerance. 2. Temporomandibular‑joint disorder and associated myofascial pain – chronic jaw pain, retrognathic occlusion, bruxism, and headache pattern are typical. 3. Primary (sleep‑related) br…	5	2	Moderate obstructive sleep apnea (OSA), REM‑predominant	1
18	1. OSA- Snoring and snorting with neck extension in this patient with trisomy 21 may be indicative of an upper airway obstruction that could imply OSA. The patient is at higher risk of having upper airway obstruction due to hypotonia. 2. Subglottic stenosis - Subglottic stenosis is more likely to be present in infants with trisomy 21; however, no stridor was noted on the physical examination of t…	6	Primary central sleep apnea in infancy	1. Obstructive sleep apnea due to upper airway hypotonia, macroglossia, and craniofacial anomalies associated with Down syndrome.pmc.ncbi.nlm.nih.gov+2 more 2. Choanal stenosis or atresia.atsjournals.orgchildrenshealthireland.ie 3. Laryngomalacia.sciencedirect.com+2 more 4. Tracheomalacia.childrenshealthireland.ie 5. Alveolar hypoventilation due to pulmonary abnormalities or hypotonia in Down syn…	5	4	central sleep apnea associated with trisomy 21 (Down syndrome).	1	1. Obstructive sleep apnea (OSA) related to Down‑syndrome airway anatomy and hypotonia – Infants with trisomy 21 often have macroglossia, mid‑face hypoplasia, and generalized hypotonia that narrow the upper airway. The infant’s snorting/snoring noises, preference for neck hyper‑extension, and sleep‑restricted desaturation episodes that improve with supplemental oxygen all point to intermittent up…	5	4	Primary (idiopathic) central sleep apnea of infancy — severe central apnea with periodic breathing	1
19	1)OSA - The patient snores, has witnessed apneas, EDS, and a crowded airway on examination, all of which are suggestive of OSA. OSA is the most common sleep breathing disorder. 2) CSA and CSA-CSB - The patient has a history of heart failure, witnessed apneas, and is not obese, and therefore should also be evaluated for CSA syndromes. CSA-CSB can be prevalent in 30% of heart failure patients and i…	2	Severe obstructive sleep apnea Central sleep apnea with Cheyne-Stokes breathing	1. Obstructive Sleep Apnea (OSA): The patient's snoring, witnessed apneas, excessive daytime sleepiness, nonrestorative sleep, overweight status, Mallampati class IV oropharynx, and comorbidities including hypertension, congestive heart failure, and pulmonary hypertension strongly suggest OSA, which is highly prevalent in such patients and can exacerbate cardiovascular conditions.ncbi.nlm.nih.gov…	4	2	Obstructive Sleep Apnea	1	1. Obstructive sleep apnea (OSA) Supports: long‑standing loud snoring, witnessed apneas, ESS 12/24, non‑refreshing sleep, BMI ≈ 30 kg/m², crowded oropharynx (Mallampati IV), mild tonsillar hypertrophy. Against: none strong—this remains the front‑runner. 2. Central sleep apnea with Cheyne‑Stokes respiration (CSA‑CSR) Supports: male ≥ 65 years, history of congestive heart failure and pulmonary hype…	5	2	Moderate obstructive sleep apnea–hypopnea syndrome (OSA) with secondary Cheyne‑Stokes/central events related to congestive heart failure.	1
20	1) OSA - This condition is a possibility because of the history of snoring and apneas, and his examination revealing a crowded oropharynx in the setting of obesity. 2) CSA with CSB - Patients with CHF are at increased risk for CSA. 3) CSA caused by medication use - The patient's use of tramadol may result in CSA caused by medication.	3	Central sleep apnea with Cheyne-Stokes breathing Glottic closure on PAP therapy	1. Obstructive Sleep Apnea (OSA): The patient's high STOP-BANG score (6), severe excessive daytime sleepiness (ESS 22/24), snoring, witnessed apneic episodes, obesity (BMI 30.5 kg/m²), Mallampati class IV oropharynx, large scalloped tongue, and history of hypertension strongly support OSA as the primary diagnosis. 2. Central Sleep Apnea (CSA) secondary to heart failure: Given the history of nonis…	5	3	Central Sleep Apnea with Cheyne-Stokes Breathing	1	1. Obstructive Sleep Apnea (OSA) – loud snoring, witnessed apneas, very high Epworth (22/24), STOP‑BANG 6, BMI 30.5 kg/m², large scalloped tongue, Mallampati IV; PSG with predominantly obstructive events would confirm. 2. Central Sleep Apnea (CSA) with possible Cheyne‑Stokes pattern – atrial fibrillation, diastolic cardiomyopathy, low resting BP/HR, and witnessed pauses could point to a central c…	5	3	Central sleep apnea syndrome with Cheyne‑Stokes respiration (CSA‑CSR) related to his heart‑failure/diastolic‑dysfunction cardiomyopathy.	1
21	1) OSA - This is the most common form of SRBD in pediatric patients with neuromuscular disease. The patient's current settings may not be appropriate to control his OSA, leading to poor PAP compliance. 2) Sleep-related hypoventilation - The patient's FA puts him at risk for this condition, and uncontrolled hypoventilation in sleep due to worsening hypoventilation could be the cause of his poor PA…	5	Obstructive sleep apnea REM sleep behavior disorder leading to PAP noncompliance	1. REM Sleep Behavior Disorder (RBD) - Characterized by acting out vivid dreams with vocalizations and complex motor behaviors during REM sleep, often leading to sleep disruption and poor tolerance of PAP therapy. 2. Periodic Limb Movement Disorder (PLMD) - Involves repetitive limb movements during sleep that can cause arousals, thrashing-like activity, and subsequent mask removal, commonly assoc…	5	1	REM Sleep Behavior Disorder	1	1. REM sleep‑behavior disorder (RBD) – Episodes of talking, vigorous limb‑trunk movements, dream recall, and purposeful actions (mask removal) are typical for RBD and can occur with neurodegenerative ataxias such as Friedreich ataxia. 2. Sleep‑related hypermotor epilepsy (nocturnal frontal‑lobe epilepsy) – Brief, often violent thrashing or “dash‑out‐of‐bed” events during sleep may mimic RBD but a…	5	3	REM sleep behavior disorder (RBD)	1
22	1) Simple snoring - Simple snoring is a possibility because the patient does not report daytime consequences of EDS or academic issues. 2) OSA - OSA is suspected because of the patient's snoring and gasp arousals.	2	Simple snoring	1. Obstructive sleep apnea (OSA): Suggested by snoring, gasping during sleep, obesity (BMI 33.3), Mallampati class III oropharynx, and enlarged nasal turbinates, which can contribute to upper airway obstruction; history of asthma and allergic rhinitis may exacerbate this. 2. Primary snoring: Possible given occasional loud snoring without witnessed apneas, absence of daytime symptoms like excessiv…	5	2	Primary snoring	1	1. Pediatric obstructive sleep apnea (OSA) – Obesity (BMI 33 kg/m²), Mallampati class III airway, loud snoring, and gasping episodes make OSA the leading concern. 2. Primary (benign) snoring – Occasional, congestion‑related snoring without witnessed apneas, daytime sleepiness, or school problems can still represent simple snoring. 3. Upper‑airway resistance syndrome (UARS) – Chronic nasal obstruc…	5	2	Primary (simple) snoring	1
23	1) OSA - The anatomical findings in children with Crouzon syndrome increase the risk of having OSA. A tracheostomy effectively bypasses potential areas of obstruction. 2) Tracheal stenosis - Persistent OSA in the presence of tracheostomy indicates a tracheal structural narrowing such as presence of granulation tissue. 3) CSA - Children with Crouzon syndrome are at higher risk of increased intracr…	3	Moderate to severe obstructive sleep apnea Mild to moderate central sleep apnea	1. Obstructive Sleep Apnea (OSA): The patient's history of snoring, witnessed apneas, and daytime sleepiness, combined with craniofacial abnormalities from Crouzon syndrome (e.g., midface retrusion, high arched palate, Mallampati class III), strongly suggests persistent upper airway obstruction leading to OSA, even after prior surgeries. 2. Upper Airway Resistance Syndrome (UARS): Similar to OSA …	5	2	Severe obstructive sleep apnea syndrome secondary to Crouzon syndrome.	1	1. Obstructive sleep apnea caused by craniofacial airway narrowing from Crouzon‑related mid‑face retrusion, high‑arched palate, and Mallampati III oropharynx—consistent with snoring, witnessed apneas, and daytime sleepiness. 2. Subglottic or tracheal stenosis resulting from long‑standing tracheostomy scarring or granulation tissue, which can create fixed airway obstruction once the tube is capped…	5	3	Central sleep‑apnea syndrome secondary to a Chiari type I malformation (brain‑stem/foramen‑magnum crowding)	1
24	1) CSA secondary to medication or substance use - The patient's use of narcotic medications places him at risk for CSA because of a medication. 2) CSA caused by a medical disorder - This condition is typically seen in patients who have CHF or a CNS lesion. There is no history of CHF or focal neurologic symptoms / examination findings to suggest a CNS disease. 3) Primary CSA - This condition is a …	5	Central sleep apnea secondary to medication or substance use Chronic insomnia	1. Obstructive Sleep Apnea (OSA): Suggested by mild snoring, intermediate STOP-BANG score (3/8), Mallampati class III oropharynx, and excessive daytime sleepiness (ESS 20/24), despite normal BMI; polysomnography would be needed to confirm. 2. Chronic Insomnia: Indicated by prolonged sleep onset latency (1-1.5 hours), poor sleep hygiene (laptop use and TV in bed), restless sleep with frequent toss…	5	3	Central sleep apnea due to opioid use.	1	1. Obstructive Sleep Apnea (OSA) – Suggested by habitual snoring, marked daytime sleepiness (Epworth 20/24), and crowded airway (Mallampati III), even though BMI is normal. 2. Opioid‑Induced Central Sleep Apnea / Sleep‑Disordered Breathing – Two years of high‑dose sustained‑release morphine and hydrocodone can blunt ventilatory drive and provoke central apneas, leading to persistent hypersomnolen…	5	2	Medication‑induced central sleep apnea (CSA) with sleep‑related hypoventilation secondary to chronic opioid use (opioid‑induced CSA).	1
25	1) Chronic insomnia disorder - The combination of inadequately treated SDB, poor sleep hygiene, and possibly psychophysiological insomnia may contribute to this patient's presenting complaints. The patient meets the ICSD-3 criteria for the diagnosis of chronic insomnia disorder with symptoms of difficulty falling asleep and maintaining sleep being present for 3 months or longer, at least three ti…	3	Primary central sleep apnea	1. Comorbid Insomnia and Obstructive Sleep Apnea (COMISA): The patient has a prior diagnosis of sleep-disordered breathing (likely OSA given the context and intolerance to CPAP), which remains untreated, combined with severe sleep-onset insomnia and nonrestorative sleep. This could explain both the fragmented nighttime sleep and excessive daytime sleepiness (high ESS score), as untreated OSA exac…	5	2	Central sleep apnea	1	1. Persistent (or residual) obstructive sleep apnea (OSA) / COMISA Why it fits: He already carries a sleep‑disordered‑breathing diagnosis and still has marked daytime sleepiness (ESS 15) after abandoning CPAP. Weight is stable, so airway obstruction may persist. Next step: Repeat full‑night polysomnography with pressure titration (or an auto‑titrating CPAP trial) to reassess the apnea–hypopnea in…	5	3	Idiopathic (primary) central sleep apnea syndrome	1
26	1) OSA - The patient's history of snoring, witnessed apneas, reported nocturnal gasping episodes, unrefreshing sleep, and EDS all are suggestive of SDB, most likely OSA. His physical exam with neck circumference of 21 inches, BMI of 70.8 kg/m, and crowded oropharynx on examination further corroborates this suspicion. 2) OHS - Significant hypercapnia and hypoxemia with a BMI of 70.8 kg/m raise sus…	3	Obesity hypoventilation syndrome Obstructive sleep apnea	1. Obstructive sleep apnea syndrome 2. Obesity hypoventilation syndrome 3. Central sleep apnea syndrome 4. Mixed (obstructive and central) sleep apnea syndrome 5. Cheyne-Stokes respiration associated with heart failure	5	3	Obesity hypoventilation syndrome	1	1. Obesity Hypoventilation Syndrome (OHS) with severe Obstructive Sleep Apnea (OSA) – Massive BMI (70 kg/m²), large neck, Mallampati IV airway, long‑standing loud snoring and nocturnal gasping, daytime hypersomnolence (Epworth 18), and, most telling, an awake PaCO₂ of 75 mm Hg with only a minimal A–a gradient, all point to chronic alveolar hypoventilation from OSA/OHS. 2. Cor pulmonale secondary …	5	3	Obesity Hypoventilation Syndrome (OHS)	1
27	1. OSA - With a history of loud breathing, gasping and choking, and parasomnias, OSA needs to be ruled out as a cause of the patient's daytime sleepiness. 2. Inadequate sleep with poor sleep hygiene - Inadequate sleep should always be ruled out as a cause of daytime sleepiness. 3. Worsening of PLMD - Treatment with supplemental iron did not completely resolve the patient's restless sleep, althoug…	5	Idiopathic hypersomnia	1. Obstructive Sleep Apnea (OSA) or Upper Airway Resistance Syndrome (UARS): Suggested by the patient's history of loud breathing during sleep, episodes of waking up gasping and choking, chronic mouth breathing, allergic rhinitis, asthma, and a class III Mallampati score, despite no enlarged tonsils or significant snoring. These factors can fragment sleep and lead to EDS in children, with OSA pre…	5	4	Idiopathic hypersomnia	1	1. Narcolepsy (type 1 or type 2) Why it fits: sudden sleep attacks on the bus and in class; high Epworth Sleepiness Scale (18/24); fragmented nighttime sleep; occasional gasping awakenings. What to do: overnight polysomnogram (PSG) followed by a multiple sleep‑latency test (MSLT) to look for short sleep latency and ≥2 sleep‑onset REM periods; ask specifically about cataplexy and dream‑related hal…	5	4	Idiopathic Hypersomnia (IH)	1
28	1) Long sleeper - A patient with long sleeper syndrome only has EDS when he or she gets relatively insufficient sleep. This patient reported significant EDS even when getting 10+ hours of sleep. Additionally, long sleeper syndrome is unlikely because EDS started 5 months prior to the initial sleep consultation and before that the patient was asymptomatic. 2) Restless legs disorder - The patient h…	4	Narcolepsy type 1	1. Narcolepsy Type 1 (with cataplexy): The patient's severe excessive daytime sleepiness (EDS), high Epworth Sleepiness Scale (ESS) fragmented nocturnal sleep, refreshing short naps, and episodes of sudden muscle weakness (cataplexy) triggered by positive emotions (amusement/laughter), such as jaw dropping or limb weakness leading to falls while conscious, are hallmark features of narcolepsy type…	5	3	Narcolepsy type 1	1	1. Narcolepsy type 1 (narcolepsy with cataplexy) Why it fits: Severe, persistent daytime sleepiness starting at age 25; brief attacks of jaw‑ and limb‑weakness triggered by laughter—classic cataplexy; refreshing short naps. Points needing confirmation: MSLT must show mean sleep latency ≤ 8 min and ≥ 2 sleep‑onset REM periods (SOREMPs) or CSF hypocretin‑1 deficiency; patient lacks hypnagogic hallu…	5	3	Narcolepsy Type 1 (narcolepsy with cataplexy).	1
29	1) Short-term insomnia - The patient has a 15-month history of worsening sleep; therefore, short-term insomnia (insomnia less than 3 months) is therefore not an appropriate diagnosis. 2) Delayed sleep-wake phase disorder (DSWPD) - The patient's sleep history indicates variable bedtimes secondary to television viewing. When she turns off the television she falls asleep quickly and only slept in 1 …	4	Insufficient sleep syndrome (behaviorally induced)	1. Delayed Sleep-Wake Phase Disorder: The patient's pattern of late bedtimes (1:30 AM or later) with quick sleep onset after turning off the TV, preference for later sleep schedules on weekends, and fixed early wake time (6:00 AM) leading to short sleep duration and daytime sleepiness suggests a misalignment between her internal circadian rhythm and societal demands.emedicine.medscape.comuptodate…	5	3	Insufficient Sleep Syndrome	1	1. Behaviorally Induced Insufficient Sleep (Insufficient Sleep Syndrome) Why it fits: On work‑nights she voluntarily limits herself to about 4½ hours in bed (TV until 1 : 30 AM, up at 6 AM). She feels noticeably better on the rare weekends she turns in earlier and sleeps longer, and her Epworth score shows daytime sleepiness. What would confirm / rule out: A week‑long sleep diary or actigraphy sh…	5	3	Behaviorally Induced Insufficient Sleep Syndrome (BIISS), i.e., chronic insufficient sleep resulting from inadequate sleep‑hygiene practices.	1
30	1. OSA complicating pregnancy - Although OSA becomes more common during pregnancy, particularly late in pregnancy, the patient had no symptoms to suggest OSA, and physical examination did not suggest airway crowding. 2. RLS complicating pregnancy - Although RLS increases in prevalence during pregnancy, the patient denied RLS symptoms. 3. Narcolepsy during pregnancy - The patient had a confirmed d…	5	Narcolepsy type I (narcolepsy with cataplexy, complicating pregnancy.)	1. Exacerbation of narcolepsy type 1 due to physiological and hormonal changes associated with pregnancy. 2. Obstructive sleep apnea, potentially induced or worsened by pregnancy-related weight gain and anatomical changes, despite denied symptoms. 3. Restless legs syndrome, a common condition in pregnancy that can disrupt sleep and contribute to daytime sleepiness. 4. Iron deficiency anemia, freq…	5	4	Narcolepsy type 1	1	1. Narcolepsy type 1 (with cataplexy) •Fits because she already meets the classic criteria: chronic excessive daytime sleepiness, emotionally triggered cataplexy (“cannot move… weird sensation in my arms”), sleep paralysis, and a prior MSLT showing a mean sleep‑onset latency ≤ 8 min with ≥ 2 sleep‑onset REM periods (SOREMPs). •Rule in/out: Review the original polysomnography + MSLT; if uncertaint…	5	3	Narcolepsy Type 1 (narcolepsy with cataplexy)	1
31	1) Hypersomnia due to a medical disorder (central nervous system [CNS] lesion and/or posttraumatic hypersomnia subtypes) - The patient appeared to be a reliable historian who had never struggled with sleep complaints in the past (prior to surgery). His hypersomnolence is unlikely to be related to epilepsy based on the lack of seizure activity on postoperative electroencephalography (EEG) and PSG.…	3	Hypersomnia due to brain tumors, infection, or other central nervous system (CNS) lesions	1. Hypersomnia secondary to central nervous system lesion or brain injury: The patient's excessive daytime sleepiness may result from damage to sleep-wake regulating areas in the brain, such as the frontal lobe, following surgical resection of the arteriovenous malformation and associated complications like intraoperative hemorrhage.academic.oup.com+2 more 2. Medication-induced hypersomnia: Levet…	5	2	Idiopathic Hypersomnia (long-sleep variant)	0	1. Secondary (post‑traumatic) hypersomnia caused by right frontal‑lobe resection and intra‑operative hemorrhage damaging wake‑promoting circuits. 2. Medication‑related somnolence from ongoing levetiracetam therapy. 3. Obstructive sleep apnea producing unrefreshing sleep despite the absence of obvious snoring or witnessed apneas. 4. Narcolepsy type 2 (narcolepsy without cataplexy) unmasked or trig…	5	2	Idiopathic hypersomnia — long‑sleep‑time variant (a central disorder of hypersomnolence).	0
32	1) Central disorder of hypersomnolence (narcolepsy, idiopathic hypersomnia, etc.) - A central disorder of hypersomnolence typically can present during childhood. Multiple features in the patient's history suggest the possibility of cataplexy; therefore, narcolepsy type 1 (NT1) is a consideration. 2) Insufficient sleep syndrome - One of the most common causes of daytime sleepiness is inadequate ni…	3	Narcolepsy type 1	1. Narcolepsy type 1: This is characterized by excessive daytime sleepiness, cataplexy (sudden muscle weakness triggered by strong emotions such as laughter), and disrupted nocturnal sleep. The patient's daily laughter-induced leg weakness with falls aligns with cataplexy, which preserves consciousness and can cause injuries, and her high ESS score, inappropriate sleep episodes, and sleep talking…	5	2	Narcolepsy type 1	1	1. Narcolepsy Type 1 (narcolepsy with cataplexy) Key clues: daily episodes of sudden leg weakness triggered by laughter (classic cataplexy), chronic excessive daytime sleepiness (ESS 20/24), fragmented night‑time sleep, normal total sleep time, and onset in adolescence. Even without reported sleep paralysis or hallucinations, the presence of frank cataplexy makes narcolepsy Type 1 the front‑runne…	5	2	Narcolepsy Type 1 (narcolepsy with cataplexy)	1
33	1) Hypersomnia due to substance - The patient endorsed alcoholism and frequent marijuana use. In addition to causing EDS, cannabinoids can also potentially interfere with MSLT results. Tetrahydrocannabinol (THC) and cannabidiol (CBD) are the two well-studied cannabis phytocannabinoids. Cannabis with higher concentrations of THC promotes sleepiness and CBD improves wakefulness. Longer sleep latenc…	5	Posttraumatic narcolepsy without cataplexy	1. Post-traumatic hypersomnia: This is a form of secondary hypersomnia directly related to the patient's traumatic brain injury (concussion), characterized by excessive sleep duration (12-14 hours per day), unrefreshing naps, and EDS with sleep attacks starting immediately after the injury, in the absence of other primary sleep disorders like narcolepsy or OSA. 2. Post-concussion syndrome: The pa…	5	3	Narcolepsy type 2 secondary to traumatic brain injury	1	1. Post‑traumatic hypersomnia / persistent post‑concussion syndrome – Excessive daytime sleepiness, prolonged total sleep time, cognitive slowing, and dizziness all began within 24 hours of a documented mild traumatic brain injury and have persisted for months; this pattern is classic for a post‑traumatic sleep–wake disorder. 2. Idiopathic hypersomnia (IH) – He routinely sleeps 12–14 hours in eve…	5	5	Post‑traumatic narcolepsy (type 2 – narcolepsy without cataplexy).	1
34	1) Narcolepsy - Should be considered given symptoms of EDS, sleep-related hallucinations, and symptoms consistent with cataplexy triggered by strong emotions. 2) IH - This diagnosis can be considered given the patient's symptoms of EDS and hypersomnia but given cataplexy-like symptoms and sleep-related hallucination, narcolepsy is more likely. 3) Hypersomnia caused by a medical disorder - This ca…	4	Narcolepsy type 1	1. Narcolepsy type 1 (with cataplexy): This is the most likely diagnosis given the classic tetrad of excessive daytime sleepiness, cataplexy triggered by emotions (e.g., muscle weakness during movies or news), hypnagogic hallucinations, and sleep attacks, with a high Epworth Sleepiness Scale score and short sleep latency. 2. Idiopathic hypersomnia: Characterized by chronic excessive daytime sleep…	5	2	Narcolepsy type 1	1	1. Narcolepsy Type 1 (with cataplexy) – Lifelong excessive daytime sleepiness, emotionally‑triggered episodes of sudden muscle weakness while fully conscious, hypnagogic/hypnopompic hallucinations, and very short sleep‑onset latency all point most strongly to this diagnosis. Confirmation requires overnight polysomnography followed by a multiple sleep‑latency test showing at least two sleep‑onset …	5	2	Narcolepsy Type 1 (narcolepsy with cataplexy)	1
35	1) Narcolepsy type 2 - This condition is possible because the patient had increased sleepiness for more than 3 months without evidence of cataplexy. Associated symptoms such as sleep paralysis, hypnagogic hallucinations, or automatic behavior may be present; however, these symptoms were absent in this patient. 2) Insufficient sleep - Insufficient sleep is a more common cause of EDS, but in this c…	5	Narcolepsy type 2, narcolepsy without cataplexy	1. Narcolepsy type 2 (without cataplexy)sciencedirect.com+2 more 2. Idiopathic hypersomniajcsm.aasm.orgemedicine.medscape.com 3. Residual obstructive sleep apneajamanetwork.comatsjournals.org 4. Obesity-associated hypersomnolencejournals.sagepub.com 5. Attention-deficit/hyperactivity disorder (with excessive daytime sleepiness)	5	3	Narcolepsy type 2	1	1. Narcolepsy (type 2 – without cataplexy) Why it fits: The child has year‑long excessive daytime sleepiness (EDS) with sudden sleep attacks in quiet settings, normal nocturnal sleep length, and no clear cataplexy—features typical of paediatric narcolepsy type 2, where REM‑related symptoms are often absent. How to check: Do an overnight polysomnogram (PSG) followed by a multiple sleep‑latency tes…	5	3	Narcolepsy (type 2 – narcolepsy without cataplexy)	1
36	1. Narcolepsy type 1 - This diagnosis is most probable on the basis of multiple episodes of cataplexy with significant sleepiness. 2. OSA - The presence of snoring, low position of the soft palate, occasional awakenings with nocturia, and sleepiness are indicative of OSA as a possible additional diagnosis.	2	Narcolepsy type 1	1. Narcolepsy Type 1 (with cataplexy): This is the most likely diagnosis given the classic presentation of excessive daytime sleepiness (EDS) combined with cataplexy episodes triggered by emotions such as laughter or stress, without loss of consciousness. The patient's high Epworth Sleepiness Scale (ESS) score, ability to nap at any time, vivid dreams (potentially indicating REM intrusion), and a…	5	2	Narcolepsy Type 1	1	1. Narcolepsy type 1 (narcolepsy with cataplexy) – Four‑year history of marked excessive daytime sleepiness (EDS), sleep attacks in any situation, and emotionally‑triggered episodes of muscle weakness (classic cataplexy). Vivid dreaming points to REM‑sleep dysregulation. Requires confirmation with overnight polysomnography (PSG) plus next‑day multiple sleep‑latency test (MSLT) showing ≥2 sleep‑on…	5	2	Narcolepsy Type 1 (narcolepsy with cataplexy)	1
37	1) OSA - OSA is one the most common causes of excessive daytime somnolence in this age group. However, the lack of OSA symptoms (no snoring, witnessed apneas, etc.) seemed to make this diagnosis less likely. 2) PLMD - PLMD is another possible cause of excessive daytime somnolence in this age group. However, there was no report of the patient jerking or kicking in his sleep. 3) Insufficient sleep …	4	Narcolepsy type 2	1. Narcolepsy (type 2, without cataplexy): The patient's profound excessive daytime sleepiness, including irresistible sleep attacks lasting 10-20 minutes multiple times daily (even while standing), moderate Epworth Sleepiness Scale score, and napping behavior are characteristic, despite the absence of cataplexy, hypnagogic hallucinations, or sleep paralysis, which may develop later. 2. Restless …	5	4	Narcolepsy type 2	1	1. Narcolepsy (more likely type 2 than type 1) – Repeated, irresistible episodes of falling asleep—even while standing—combined with short sleep‑onset latency point to a central hypersomnia. Absence of clear cataplexy makes type 2 more probable, but children often under‑report cataplexy early in the illness. 2. Idiopathic hypersomnia – Another primary hypersomnia characterized by chronic daytime …	5	3	Narcolepsy Type 2 (narcolepsy without cataplexy)	1
38	1) Kleine-Levin syndrome (KLS) - The age of onset and relapsing-remitting nature of the bouts of hypersomnia would be suggestive of this condition. 2) Posttraumatic hypersomnia - the patient experienced head trauma before the initial episode though the degree of injury appeared mild. The hypersomnia accompanying this situation is characterized as being persistent and not episodic. 3) Multiple scl…	7	Kleine-levin syndrome	1. Kleine-Levin Syndrome: This is characterized by recurrent episodes of hypersomnia lasting days to weeks, often accompanied by hyperphagia, irritability, and cognitive or behavioral changes, with normal functioning between episodes. The patient's episodic hypersomnia, increased appetite during attacks, irritability, and preceding symptoms like fever or depression align closely with this diagnos…	5	3	Kleine-Levin syndrome	1	1. Kleine‑Levin Syndrome (recurrent hypersomnia with behavioral changes) – Adolescent onset; discrete episodes of profound hypersomnia lasting 1‑3 days; inter‑episode normal alertness; attacks often triggered by infection, head trauma, or stress; associated hyperphagia and irritability match the history (hyper‑sexuality is absent here but is not required). 2. Atypical or bipolar‑spectrum mood dis…	5	4	Kleine–Levin syndrome (KLS) – a recurrent hypersomnia disorder	1
39	1. Irregular sleep-wake rhythm disorder (ISWRD) - The description of our patient's sleeping troubles is compatible with the diagnosis of IS WRD. The disorder is characterized by irregular sleep and wake periods, at least three sleep episodes spanning over a 24 hour period leading to insomnia and/or sleepiness. 2. Delayed sleep-wake phase disorder (DSWPD) - DSWPD is also included in the differenti…	4	Irregular sleep-wake rhythm disorder	1. Circadian Rhythm Sleep-Wake Disorder (Irregular Sleep-Wake Type): The patient's long-standing erratic sleep schedule, difficulty conforming to regular bed and wake times, prolonged wakefulness in bed despite good sleep hygiene, and unpredictable daytime napping suggest a disruption in circadian rhythms, potentially leading to fragmented nocturnal sleep and excessive daytime sleepiness. 2. Obst…	5	2	Irregular sleep-wake rhythm disorder	1	1. Irregular Sleep–Wake Rhythm Disorder (ISWRD) Supporting points: lifelong difficulty keeping regular bed‑ and wake‑times; sleep broken into several brief nighttime bouts; multiple long naps that occur unpredictably throughout the day. Next steps: two‑week actigraphy and sleep diary to confirm ≥ 3 irregular sleep periods per 24 h without one dominant sleep interval; rule out other primary sleep …	5	2	Irregular Sleep–Wake Rhythm Disorder (ISWRD)	1
40	1. Chronic insomnia disorder - Chronic insomnia includes at least one of the following: difficulty in initiating sleep, difficulty maintaining sleep (frequent and/or long awakenings), or awakening prematurely with inability to resume sleep. The symptom must be present for at least 3 nights per week for a duration of at least 3 months. This patient reported significant difficulty in falling asleep…	4	Delayed sleep-wake phase disorder	1. Delayed Sleep-Wake Phase Disorder: The patient's habitual delayed sleep onset on weekdays (2-3 hours after bedtime), preference for later sleep times on weekends, difficulty waking in the morning despite alarms, and resulting excessive daytime sleepiness align with a circadian rhythm misalignment where the endogenous sleep-wake cycle is shifted later than societal norms. 2. Chronic Insomnia Di…	5	2	Delayed Sleep-Wake Phase Disorder	1	1. Delayed Sleep–Wake Phase Disorder (DSWPD) – Long sleep‑onset latency, natural tendency to fall asleep ~02:00 and wake ~12:00 on free days, marked difficulty rising despite alarms. 2. Chronic insufficient sleep with social jet‑lag – Weeknight sleep truncated by 2–3 h of tossing before sleep; compensatory 10‑hour weekend sleeps and long naps point to cumulative sleep debt. 3. Restless Legs Syndr…	5	3	Delayed Sleep–Wake Phase Disorder (DSWPD) – a circadian‑rhythm sleep‑wake disorder, delayed sleep‑phase type.	1
41	1. Advanced sleep-wake phase disorder (ASWPD) - The patient has an advanced sleep cycle, occurring as his major sleep episode that is of chronic duration. Familial tendency toward a phase-advanced sleep schedule has been described but was not present in the patient's family. 2. Chronic insomnia disorder - This condition can include early awakening, but the consistency of the current patient's sle…	6	Advanced sleep-wake phase	1. Obstructive Sleep Apnea (OSA): Suggested by the patient's history of snoring, daytime napping, and behavioral disturbances, which are exacerbated by poor sleep quality. OSA is prevalent in individuals with autism spectrum disorder (ASD) and can contribute to frequent nighttime awakenings and enuresis. 2. Circadian Rhythm Sleep-Wake Disorder, Advanced Sleep Phase Type: Characterized by an early…	5	3	Smith-Magenis syndrome	0	1. Circadian‑rhythm sleep–wake disorder (advanced or irregular type) – Consistently early sleep onset (around 7‑9 PM) followed by very early final awakening (2‑5 AM) despite attempts to shift the schedule; daytime napping when the rhythm drifts; behavior deteriorates when sleep is curtailed—classic for a phase‑advanced or poorly consolidated rhythm, common in ASD. 2. Obstructive sleep apnea (OSA)…	5	1	Circadian Rhythm Sleep–Wake Disorder, Advanced Sleep–Phase Type (Advanced Sleep‑Phase Syndrome).	1
42	1) Delayed sleep-wake disorder - This diagnosis is considered based on the patient's young age, self-report of being a "night owl" and describing having difficulty falling asleep, daytime sleepiness, and normal sleep in some situations such as when on vacation. This condition would also be exacerbated in a geographical region such as Anchorage, Alaska because of the prolonged darkness and decreas…	5	Circadian sleep-wake disorder not otherwise specified	1. Insomnia Disorder: Characterized by difficulty initiating and maintaining sleep despite adequate opportunity, leading to daytime impairment. This patient's prolonged sleep latency (up to 4 hours), racing thoughts, anxiety around bedtime, poor sleep hygiene (e.g., TV in bed all night), irregular sleep-wake schedule, and estimated total sleep time of 2 hours per night align with this diagnosis. …	5	4	Circadian Rhythm Sleep-Wake Disorder, Irregular Sleep-Wake Type	1	1. Chronic insomnia disorder (psychophysiologic / comorbid with anxiety, depression, chronic pain). * Supports*: Two‑year history of difficulty initiating and maintaining sleep; severe pre‑sleep arousal (“racing thoughts,” bedtime anxiety); highly variable total sleep time with very short nights; conditioned behaviors (TV on all night, Disney playlist); stress and pain as clear perpetuating facto…	5	5	Circadian‑Rhythm Sleep‑Wake Disorder – Irregular Sleep–Wake Rhythm Type (ISWRD)	1
43	1. Chronic Insomnia - Chronic Insomnia includes difficulty in initiating sleep, maintaining sleep (frequent and/or long awakenings), and/or waking prematurely with inability to resume sleep. There is also associated distress and daytime impairment caused by the nighttime sleep difficulty. The occurrence is at least 3 nights per week for a duration of at least 3 months. This patient reported no di…	3	Advanced sleep-wake phase disorder	1. Circadian rhythm sleep-wake disorder, advanced sleep phase type: Characterized by excessive sleepiness in the early evening and early morning awakenings with inability to return to sleep, leading to reduced total sleep time despite a desire for longer sleep.sciencedirect.com+2 more 2. Chronic insomnia disorder: Specifically with sleep maintenance difficulties and early morning awakenings, resu…	5	3	Advanced Sleep-Wake Phase Disorder	1	1. Advanced Sleep–Wake Phase Disorder (ASWPD) Fits because the patient becomes profoundly sleepy in the early evening, falls asleep within minutes, then wakes spontaneously around 3‑4 a.m. and cannot extend sleep even if he stays up later. 2. Behaviorally Induced Insufficient Sleep Syndrome (chronic sleep deprivation) Actual total sleep time is only 4‑6 hours despite an 8‑hour window; the accumul…	5	1	Advanced Sleep–Wake Phase Disorder (ASWPD)	1
44	1. Jet lag disorder - The patient's symptoms of sleep difficulties are associated with travel over multiple time zones, and accompanied by somatic symptoms, and this is concerning for jet lag disorder. 2. Chronic insomnia - The complaints of difficulty with sleep initiation (when in London) and sleep maintenance (when in Chicago) could also be seen in chronic insomnia disorder, and the patient is…	3	Jet lag disorder	1. Jet Lag Disorder: This is the most likely diagnosis, as the patient's insomnia, early awakenings, daytime fatigue, morning nausea, and appetite shifts align classically with circadian desynchrony from crossing six time zones monthly. Symptoms worsen eastward (to London) with delayed sleep onset and improve westward, and gastrointestinal misalignment can cause nausea and irregular eating; chron…	5	2	Jet lag disorder	1	1. Circadian‑Rhythm Sleep–Wake Disorder, Jet‑Lag Type Why it fits: Symptoms start after rapid travel from Chicago (GMT – 6 h) to London (GMT), with difficulty falling asleep at destination and early‑morning awakenings on return. Daytime sleepiness, nausea, and reliance on extra caffeine are typical. Considerations: Although jet‑lag symptoms usually subside within a few days, her repeated monthly …	5	2	Circadian Rhythm Sleep–Wake Disorder, Jet‑Lag Type (commonly called jet‑lag disorder).	1
45	1) Shift-work disorder (SWD) - This is a young, obese patient presenting with sleepiness, but also difficulty falling and staying asleep (insomnia) and fragmented sleep. In the setting of shift work, SWD is high on the differential. 2) OSA - Given sleepiness, fragmented sleep, soft snoring and obesity, sleep-disordered breathing (SDB), specifically OSA, should be considered in the differential di…	4	Shift-work disorder Obstructive sleep apnea	1. Shift Work Disorder: This is a circadian rhythm sleep-wake disorder characterized by insomnia and/or excessive sleepiness associated with a work schedule that overlaps with the typical sleep period. The patient's symptoms align closely, including difficulty initiating and maintaining sleep during daytime hours after night shifts, fragmented sleep (only 2-3 hours consolidated), excessive daytim…	5	3	Shift Work Disorder	1	1. Shift‑Work Sleep Disorder (circadian rhythm sleep–wake disorder) Why it fits: Strict 6 PM–6 AM night shifts that rotate irregularly; daytime sleep limited to the late‑morning/afternoon and fragmented into 2‑3 h blocks; severe daytime sleepiness (Epworth 14/24) impairing driving and work performance. Next step: Two‑week sleep log or actigraphy across both “long” and “short” weeks to document mi…	5	2	Circadian Rhythm Sleep–Wake Disorder, Shift‑Work Type (often called Shift‑Work Sleep Disorder).	1
46	1) Parasomnia due to medication or substance - This condition seems the most applicable diagnosis because these sleep-related behaviors only occurred with use of alcohol and zolpidem, especially when taken at higher-than-prescribed doses. 2) Sleep-related eating disorder (SRED) - This diagnosis is a possibility because the patient has episodes of dysfunctional eating; however, the sleep-related e…	2	Parasomnia due to a medication or substance	1. Zolpidem-induced parasomnia: The patient's history of amnestic nocturnal behaviors, such as moving objects, sleep eating (e.g., raw vegetables, uncooked spaghetti), and potential additional dosing or alcohol consumption without recollection, is consistent with complex sleep-related behaviors commonly associated with zolpidem use, particularly at higher doses, multiple doses per night, or in co…	5	2	Sleep-related eating disorder associated with zolpidem	1	1. Zolpidem‑induced complex sleep‑related behaviors (CSRBs) – Well‑described adverse effect of zolpidem in which patients perform activities (walking, cleaning, texting, even driving) with no recall, especially after dose escalation or middle‑of‑the‑night redosing. 2. Sleep‑related eating disorder (SRED), medication‑triggered variant – A subtype of NREM parasomnia characterized by amnestic noctur…	5	2	Substance/ Medication‑Induced Sleep Disorder, parasomnia type – zolpidem‑induced sleep‑related complex behaviors (sleepwalking and sleep‑related eating).	1
47	1. Non-rapid eye movement (NREM)-related parasomnias including confusional arousals, night terrors, sleepwalking - This is the most likely category of diagnosis. The episodes occur typically a few hours after falling asleep. The patient cannot recall the events happening upon questioning. Most of these episodes occur with the patient appearing confused followed by some form of ambulation and/or c…	7	Non-rapid eye movement-related parasomnias in the form of confusional arousals and sleepwalking in the setting of obstructive sleep apnea.	1. Sleepwalking (Somnambulism): A non-REM parasomnia involving partial arousals from deep sleep, leading to ambulation and complex actions with no recall. This fits the classic presentation, including early-night onset, increased frequency, and triggers like genetics or incomplete arousals; it often resolves by adolescence. 2. Obstructive Sleep Apnea (OSA): Fragmented sleep due to upper airway ob…	5	4	Obstructive sleep apnea	1	1. Disorder of arousal from NREM sleep (sleepwalking / sleep‑terror spectrum) – classic childhood onset, events occur within the first 1‑3 h of sleep, complex automatic behaviours (wandering, urinating on furniture), and complete amnesia afterward; family history of similar parasomnias. 2. Obstructive sleep apnea (OSA) provoking arousals/parasomnia overlap – loud snoring, borderline‑obese BMI, to…	5	4	Non‑REM Sleep Arousal Disorder – Sleepwalking subtype (a NREM parasomnia / disorder of arousal).	1
48	1. SRED - This diagnosis fits the clinical presentation. It is a parasomnia characterized by recurrent episodes of dysfunctional eating. Consciousness is impaired during these events. 2. Night eating syndrome - Although this diagnosis needs to be considered, it does not fit the clinical presentation. This disorder is characterized by delayed circadian pattern of food consumption. Eating typically…	4	Sleep-related eating disorder	1. Sleep-Related Eating Disorder (SRED): This is a non-REM parasomnia involving recurrent episodes of eating during partial arousals from sleep, often with impaired consciousness, amnesia or partial recall, and risky behaviors such as consuming uncooked foods or causing accidents (e.g., microwaving inappropriate items or leaving appliances on). It is commonly associated with psychiatric condition…	5	2	Sleep-Related Eating Disorder	1	1. Sleep‑Related Eating Disorder (SRED) – A parasomnia in which people partially awaken from NREM sleep, prepare or consume food (often uncooked or inappropriate items) with little real control, and recall events only dimly or not at all. It explains the nightly kitchen trips, odd food choices, hazardous behaviors (e.g., leaving the burner on), weight gain, and the sense of “being only somewhat c…	5	4	Sleep‑Related Eating Disorder (SRED)	1
49	1) Nightmare disorder - This condition is a possibility because the patient has recurrent nightmares that result in awakening with intense anxiety, fear, or other negative feelings. 2) Nocturnal panic attacks - Nocturnal panic attacks often occur during the first few hours of the night during the transition from stage 2 sleep to stage 3 sleep. It involves waking from sleep in a state of panic, wh…	6	Nightmare disorder Obstructive sleep apnea	1. Nightmare Disorder: The patient's recurrent vivid and frightening dreams with detailed recall, leading to bedtime anxiety, fear of sleep, delayed sleep onset, and significant impact on mood and cognition, align with criteria for nightmare disorder. This is often associated with psychiatric conditions like depression and autism spectrum disorder. 2. Obstructive Sleep Apnea (OSA): Obesity, crowd…	5	4	Obstructive Sleep Apnea	1	1. Nightmare Disorder (REM‑related parasomnia) Why it fits: She experiences vivid, frightening dreams every night, recalls them in detail, wakes fully alert, and now fears going to bed—classic features of nightmare disorder. 2. Delayed Sleep–Wake Phase Disorder (circadian rhythm sleep disorder) Why it fits: She lies awake from 10 PM to 8 AM but sleeps well from 8 AM to noon/2 PM. That delayed sle…	5	4	Most likely primary diagnosis: Moderate‑to‑severe obstructive sleep apnea (OSA)	1
50	1) Parasomnias - RBD is a parasomnia manifested by vivid, often frightening dreams associated with simple or complex motor behavior during REM sleep. Despite the absence of associated dreams, we considered RBD in the differential on account of the recorded complex motor behaviors during sleep and a nonrevealing neurological workup. Disorders of arousal, another parasomnia, consist of incomplete a…	4	Nocturnal frontal lobe epilepsy (complex partial seizures) Possible mild obstructive sleep apnea	1. Nocturnal frontal lobe epilepsy: The patient's history of "zoning-out spells" treated unsuccessfully with antiepileptic drugs, combined with nocturnal episodes of complex, stereotyped motor behaviors (boxing and kicking), partial awareness, and responsiveness to verbal stimuli, suggests possible epileptic activity originating from the frontal lobe. Normal EEG monitoring may occur if no events …	5	4	Sleep-related hypermotor epilepsy	1	1. REM Sleep Behavior Disorder (RBD) Why it fits: Middle‑aged man with vigorous punching‑and‑kicking movements during sleep, partial awareness, can respond when spoken to, long‑standing alcohol use (a common precipitant). Absence of dream recall doesn’t exclude RBD. 2. Sleep‑related Hypermotor Epilepsy (Nocturnal Frontal‑Lobe Epilepsy) Why it fits: Brief, stereotyped, forceful motor bursts that m…	5	3	Sleep‑related hypermotor epilepsy (SHE), formerly called nocturnal frontal‑lobe epilepsy	1
51	1) SRED - This patient presents with sleep-related eating that occurs after sleep onset and without recollection of the event. SRED is a disorder of arousal and is involuntary for which this patient had partial to no recall the following day. However, recall of the event may vary among patients, with some reporting significant alertness and recall the next morning. 2) Nocturnal eating syndrome - …	4	Sleep-related eating disorder	1. Sleep-Related Eating Disorder (SRED): This parasomnia involves recurrent dysfunctional eating after arousal from non-REM sleep, often with partial or complete amnesia, consumption of peculiar or inedible items, and potential for injurious behaviors (e.g., cooking while impaired). The patient's amnesia, unusual food choices (e.g., margarine, raw bacon), association with prior sleepwalking, and …	5	2	Sleep-Related Eating Disorder	1	1. Sleep‑Related Eating Disorder (SRED) – Recurrent, partially amnestic episodes of nocturnal eating arising from non‑REM arousals; calorie‑dense or bizarre food choices; weight gain despite daytime restriction. 2. Nocturnal Eating Syndrome (NES) – Conscious evening or sleep‑fragmented eating with morning anorexia and distress; awareness usually better than in SRED but can overlap. 3. Non‑REM Par…	5	2	Sleep‑Related Eating Disorder (SRED)	1
52	1) Exploding head syndrome (EHS) - The patient's history was quite typical for this diagnosis and this represents the most likely diagnosis. 2) Neurovascular events - Subarachnoid hemorrhage may present with accompanying moderate to severe head pain that, much like EHS, comes on abruptly and suddenly, often termed a "thunderclap" headache type. There is generally no accompanying auditory aura and…	5	Exploding head syndrome Obstructive sleep apnea	1. Exploding head syndrome: A benign parasomnia characterized by perceived loud noises (e.g., bangs or explosions) in the head during the transition to sleep, often causing arousal, anxiety, and subsequent sleep initiation difficulties. This aligns closely with the patient's description of a "metallic honk" or "bang" at sleep onset, historical isolated episodes, lack of daytime occurrences, and a…	5	3	Exploding Head Syndrome	1	1. Exploding Head Syndrome (EHS) – Sudden, very brief “bang,” “metallic honk,” or “explosion” heard inside the head at sleep onset or on awakening; no pain or neurologic deficit; episodes are frightening and disturb sleep. Presentation matches this classic parasomnia. 2. Nocturnal temporal‑lobe epilepsy (auditory aura seizures) – Brief paroxysmal auditory phenomena can herald focal seizures durin…	5	2	Exploding Head Syndrome (EHS)	1
53	1) Sleepwalking - The patient immediately leaves the bed. Her behaviors are simple, and she had no recall of the event. These would all be typical features of sleepwalking. 2) Confusional arousals - The lack of recall would be consistent with confusional arousals. However, she does not stay in bed, which is not consistent with confusional arousals. In addition, there has been no report of her sit…	3	Sleepwalking Insufficient sleep syndrome	1. Disorders of arousal (sleepwalking/somnambulism): This is the most likely diagnosis given the classic presentation of complex behaviors arising from NREM sleep early in the night, lack of recall, family history, and triggers such as potential sleep deprivation from an early wake time and intermittent snoring. Disorders of arousal encompass sleepwalking, confusional arousals, and sleep terrors,…	5	3	Non-Rapid Eye Movement Sleep Arousal Disorder, Sleepwalking Type	1	1. NREM parasomnia – sleepwalking (somnambulism) with sleeptalking Why it fits: typical onset in early childhood, family history, episodes 30–90 min after sleep onset during deep (N3) sleep, complete amnesia next day. How to confirm/rule out: overnight polysomnography (PSG) with video shows arousals out of N3, no epileptiform activity. 2. Sleep‑related hypermotor (frontal‑lobe) epilepsy Why it fi…	5	2	NREM Sleep‑Arousal Disorder, Sleepwalking Type (childhood sleepwalking / somnambulism)	1
54	1) Sleep terrors - An NREM parasomnia is the mostly likely diagnosis given the timing of the events (typically in the first half of the night), incoherence during the events, rapid return to sleep, and lack of recollection of the events. Confusional arousals, also a NREM parasomnia, require absence of terror, so signs of autonomic stimulation such as tachypnea and tachycardia, combined with the p…	5	Sleep terrors Obstructive sleep apnea	1. Sleep terrors (night terrors): A parasomnia characterized by sudden episodes of intense fear during non-REM sleep, typically occurring in the first third of the night, with autonomic arousal (e.g., screaming, sweating, tachycardia, tachypnea), inconsolability, and amnesia for the event. 2. Obstructive sleep apnea (OSA): Suggested by snoring, enlarged tonsils, Mallampati class III oropharynx, f…	5	3	Night Terrors (Non-REM Sleep Arousal Disorder, Sleep Terror Type)	1	1. Non‑REM sleep terrors (night terrors) Sudden, inconsolable screaming 1–3 hours after sleep onset, intense autonomic activation (diaphoresis, tachycardia, rapid breathing), and complete amnesia the next morning fit the classic presentation. 2. Sleep‑related hypermotor epilepsy (usually frontal‑lobe onset) Nocturnal seizures can include abrupt arousals with screaming or vocalisation plus autonom…	5	3	NREM sleep‑related parasomnia — sleep terrors (night terrors)	1
55	1. Restless legs syndrome (RLS) — This patient's description of "bugs crawling in her legs" and "itchy legs" is highly concerning for RLS, especially with its nocturnal occurrence and alleviation with kicking. 2. Obstructive sleep apnea (OSA) - The cessation of apneas after tonsillectomy and adenoidectomy suggest that the OSA component is resolved. 3. Chronic insomnia - She also has prolonged sle…	4	Restless legs syndrome Chronic insomnia	1. Restless Legs Syndrome (RLS): The patient's description of "bugs crawling in her legs" and "itchy legs" in the evenings, relieved by movement, aligns with RLS criteria, which can manifest in children as restlessness and hyperactivity, potentially contributing to her ADHD-like symptoms. 2. Periodic Limb Movement Disorder (PLMD): History of kicking movements since infancy and ongoing restlessnes…	5	3	Restless legs syndrome	1	1. Restless Legs Syndrome (RLS / Willis‑Ekbom disease) Key clues: evening “bugs crawling/itchy legs,” urge to move relieved by kicking, lifelong restlessness, sleep‑onset delay, and daytime hyperactivity that can mimic ADHD. 2. Periodic Limb Movement Disorder (PLMD) Key clues: history of repetitive kicking during sleep (infant to present) and parental reports of nocturnal restlessness; often co‑e…	5	3	Pediatric Restless Legs Syndrome (RLS) – Willis‑Ekbom disease, associated with iron‑deficiency anemia	1
56	1) Sleep-related rhythmic movement disorder (RMD) - Sleep-related rhythmic movements are common in infants and children and infrequently persist into adulthood. Considering the repetitive and rhythmic motor behaviors occurring during sleep in this case, RMD should be considered. 2) RLS - Because the patient denied uncomfortable sensations in the legs, RLS could be excluded by her history. 3) Narc…	6	Sleep-related rhythmic movement disorder	1. Sleep-Related Rhythmic Movement Disorder (SRRMD): This is characterized by repetitive, stereotyped movements such as head rolling, body rolling, or leg rolling occurring at sleep onset or during light sleep stages. It often begins in infancy or early childhood and can persist into adulthood, especially under stress, leading to disrupted sleep and daytime fatigue. 2. Sleep-Related Epilepsy (e.g…	5	2	Sleep-related rhythmic movement disorder	1	1. Sleep‑related Rhythmic Movement Disorder (head‑rolling variant) * Why it fits: lifelong, repetitive head/torso/leg rolling beginning in infancy; episodes cluster just after sleep onset; worsen with stress or irregular schedule; patient is unaware. * Key test: overnight video‑polysomnography (vPSG) showing 0.5–2 Hz rhythmic movements arising from light NREM sleep without epileptiform EEG activi…	5	4	Sleep‑related Rhythmic Movement Disorder (RMD)	1
57	1) Sleep-related epilepsy - Although nocturnal epilepsy may cause nightly seizure activity, this patient's stereotypical head banging during sleep did not consist of witnessed focal tonic-clonic movements suggestive of seizure activity. In addition, there was no reported tongue biting, gaze deviation, urinary incontinence, or confusion in conjunction with these events during the 6 years that thes…	3	Sleep-related rhythmic movement disorder (head banging)	1. Sleep-related rhythmic movement disorder (RMD): This is characterized by repetitive, stereotyped movements such as head banging during the transition to sleep or during sleep itself, commonly seen in children. It typically resolves spontaneously, occurs without awareness or recall, and is not associated with daytime impairment, matching the described episodes that last 1-2 minutes, occur 2-3 t…	5	3	Sleep-Related Rhythmic Movement Disorder	1	1. Sleep‑related rhythmic movement disorder (RMD) – stereotyped head‑banging or body‑rocking that appears in drowsiness/light NREM sleep, usually starts in early childhood and the child is amnestic for the events. 2. Nocturnal frontal‑lobe epilepsy (NFLE) – brief, repetitive motor spells that occur only during sleep; can mimic benign rhythmic movements and often stop when the child is awakened. 3…	5	3	Sleep‑related Rhythmic Movement Disorder (head‑banging subtype, a.k.a. jactatio capitis nocturna).	1
58	1) RBD - Reports of repeated episodes of complex motor movements during sleep combined with neurological symptoms (resting tremors, urinary incontinence and memory problems) raise concern for RBD. Dreams associated with the episodes are often violent and unpleasant; the person will describe fleeing or fighting some threat. The eyes usually remain closed and walking is uncommon. 2) NREM-related pa…	6	REM sleep behavior disorder, possibly secondary to medication (phenelzine)	1. REM Sleep Behavior Disorder (RBD): The patient's history of dream enactment behaviors, such as screaming, fighting, and falling out of bed during vivid, threat-related dreams in the second half of the night, strongly suggests RBD due to loss of normal REM sleep muscle atonia. This may be idiopathic or prodromal to an alpha-synucleinopathy (e.g., Parkinson's disease), given reported resting tre…	5	3	REM Sleep Behavior Disorder (RBD)	1	1. Idiopathic REM Sleep Behavior Disorder (RBD) Ten‑year history of violent dream‑enactment behaviors occurring in the latter half of the night (REM‑rich period) with bed falls but full alertness on awakening. Confirmatory step: overnight video‑polysomnography (PSG) demonstrating REM sleep without atonia. 2. Medication‑induced RBD (phenelzine‑related) Chronic use of the MAOI phenelzine for 15 yea…	5	1	REM Sleep Behavior Disorder (RBD)	1
59	1. RLS - This condition can present with aching and should be considered given that her symptoms emerge at night and are relieved by movement or walking. What makes this diagnosis doubtful is that the patient's urge to move her legs does not last beyond the very short bursts of leg discomfort. She lacks other associated symptoms such as PLMS 2. Sleep-related leg cramps - Sleep-related leg cramps …	6	Sleep-related leg cramps Obstructive sleep apnea	1. Nocturnal leg cramps: The patient's symptoms of aching and tightening in the calves at night, lasting a few minutes and relieved by stretching or walking, align closely with nocturnal leg cramps, which are common in older adults and lack a primary urge to move the legs. 2. Restless legs syndrome (RLS): Although the patient denies a strong urge to move except during discomfort, the nocturnal ti…	5	3	Nocturnal leg cramps	1	1. Idiopathic nocturnal leg cramps (“charley horses”) – Brief, painful tightening of the calf that awakens the patient at night; relieved by stretching or walking; neurologic and vascular examinations remain normal. 2. Restless Legs Syndrome (RLS) – Evening or night‑time leg discomfort eased by movement; long‐standing course in older adults, though classic RLS usually includes a strong urge to mo…	5	5	Nocturnal leg cramps (sleep‑related leg cramps)	1
60	1) RLS - This condition is possible because of the patient's reports and urge to move her legs that is present in the evening and worse at night. 2) PLMD - This condition is characterized by involuntary leg movements during sleep and is associated with daytime dysfunction or insomnia. 3) Positional discomfort - This involves a small focal part of the leg and a simple body shift relieves the disco…	5	Restless legs syndrome with periodic limb movements during sleep Leg cramps and probable accompanying neuropathic syndrome	1. Restless Legs Syndrome (RLS): Characterized by an irresistible urge to move the legs, worsened in the evening or at rest, relieved by movement, and disrupting sleep initiation and maintenance, aligning with the patient's long-standing symptoms and previous PSG findings. 2. Periodic Limb Movement Disorder (PLMD): Involves repetitive leg kicking during sleep, as reported by the bed partner, ofte…	5	4	Restless Legs Syndrome	1	1. Restless Legs Syndrome (RLS) / Willis‑Ekbom disease * Evening or nighttime appearance of an uncomfortable “urge to move,” triggered by rest (lying, long sitting) and relieved by walking. * Symptoms disrupt sleep‑onset and prolonged sitting tasks (movies, flights); bed partner notes leg kicks. * Polysomnography (PSG) already described findings “compatible with RLS,” and the patient is on gabape…	5	4	Restless Legs Syndrome (RLS, Willis‑Ekbom disease)	1
61	1) PLMS - PLMS is characterized by a minimum of 4 consecutive leg movements separated by 5 to 90 seconds. This condition is seen both in adults and children and can be present in patients with RLS. 2) Sleep-related rhythmic movements - Sleep-related rhythmic movements are repetitive, rhythmic visible muscle movements that occur during sleep. A typical example is head-rolling (or head-banging) or …	5	Hypnagogic foot tremors	1. Insufficient Sleep Syndrome: The patient's weekday sleep duration is approximately 6.5 hours, which is below the recommended 7-9 hours for young adults, leading to accumulated sleep debt and daytime sleepiness. This is supported by longer sleep on weekends without early awakenings. 2. Delayed Sleep Phase Syndrome: The late bedtime (midnight on weekdays, 1 AM on weekends) and difficulty advanci…	5	0	Insufficient Sleep Syndrome	0	1. Behaviorally Induced Insufficient Sleep Syndrome (chronic sleep deprivation) 2. Delayed Sleep–Wake Phase Disorder (circadian rhythm sleep–wake disorder) 3. Obstructive Sleep Apnea or Upper‑Airway Resistance Syndrome 4. Idiopathic Hypersomnia 5. Narcolepsy Type 2 (narcolepsy without cataplexy)	5	0	Behaviorally induced insufficient sleep syndrome (chronic sleep restriction).	0
62	1) Sleep-related leg cramps - The patient's history is typical for sleep-related leg cramps, though other diagnoses still require consideration. 2) Neurological disorders - Amyotrophic lateral sclerosis, neuropathy, radiculopathy, Parkinson disease, and multiple sclerosis are conditions that should be suspected or evident by a thorough neurological history and examination. RLS, PLMD, and painful …	3	Sleep-related leg cramps	1. Idiopathic nocturnal leg cramps: The most common cause in older adults, characterized by sudden, painful muscle contractions during sleep without identifiable underlying pathology. This fits the patient's long-standing symptoms, normal neurological exam, and lack of response to various remedies. 2. Corticosteroid-induced muscle cramps: Prednisolone, which the patient is currently taking, can d…	5	1	Nocturnal leg cramps.	1	1. Primary (idiopathic) nocturnal leg cramps – Classic picture: sudden, intensely painful spasms of the calf or foot that wake an otherwise healthy older adult, relieved by stretching, with a normal neurological exam and normal EMG/NCV studies. 2. Chemotherapy‑related cramp/neuropathy syndrome – High‑dose BEAM conditioning (particularly cytarabine and etoposide) can cause delayed peripheral‑nerve…	5	2	Sleep‑related (idiopathic) nocturnal leg cramps	1
63	1) Attention Deficit Hyperactivity Disorder (ADHD), predominantly inattentive type - The condition can be frequently confused with absence seizures in the context of patients presenting with staring spells. 2) Nocturnal frontal lobe seizures - These seizures are typically defined by being stereotypical, of short duration, with a tendency to cluster, and associated with hypermotor activities; all …	4	Absence seizures Moderate to severe obstructive sleep apnea	1. Childhood absence epilepsy: This generalized epilepsy syndrome is common in school-aged children and typically manifests as brief (often 10-30 seconds) episodes of staring, unresponsiveness, and subsequent amnesia, without motor convulsions. Episodes can occur during transitions to sleep and may be the first noticed event, even without prior history or family predisposition. 2. Focal epilepsy …	5	1	Childhood absence epilepsy	1	1. Obstructive sleep apnea (OSA) due to adenotonsillar hypertrophy - Why it fits: Classic pediatric snoring and witnessed breathing pauses; tonsils are enlarged (3+); Mallampati II airway. - How to confirm or refute: Overnight polysomnography showing an elevated apnea–hypopnea index and obstructive events; improvement after adenotonsillectomy. 2. Focal impaired‑awareness (temporal‑lobe) seizure -…	5	0	Childhood Absence Epilepsy (typical absence seizures)	1
64	1) Sleep-related epilepsy - An important distinguishing factor suggesting epilepsy-related nocturnal events is the presence of stereotypical movements with the episodes. Other history that can confirm or refute an epilepsy disorder is the presence of urinary incontinence and/or tongue biting, which are more likely to be related to an underlying epilepsy disorder. In this case, the patient has ste…	4	Sleep-related epilepsy, specifically Panayiotopoulos syndrome Restless legs syndrome	1. Benign Paroxysmal Vertigo of Childhood (BPVC): This is a common migraine precursor in young children characterized by recurrent, brief episodes of vertigo often accompanied by vomiting, pallor, and ataxia, without hearing loss or loss of consciousness. Episodes can occur suddenly and are not necessarily triggered by movement, fitting the patient's long-standing nocturnal awakenings with spinni…	5	0	Panayiotopoulos syndrome	1	1. Benign paroxysmal vertigo of childhood (a vestibular‑migraine variant) Why it fits: Sudden nocturnal vertigo with vomiting in an otherwise normal child, present since infancy and exacerbated by intercurrent illness. Normal neurologic examination between spells. Next steps: Look for family or personal migraine history, keep a headache/vertigo diary, and consider migraine‑style prophylaxis if ev…	5	0	Panayiotopoulos syndrome (self‑limited childhood occipital epilepsy, autonomic type)	1
65	1) Type 1 narcolepsy (narcolepsy with cataplexy) - Type I narcolepsy is characterized by cataplexy (sudden transient loss of muscle tone) and EDS. There may be other accompanying symptoms, including sleep-related paralysis and hypnagogic hallucination. Excessive sleepiness is the hallmark of the disease and is often disabling. 2) Epilepsy - Seizure episodes may sometimes be difficult to distingui…	2	Juvenile myoclonic epilepsy (JME)	1. Narcolepsy type 1 (with cataplexy): The patient's excessive daytime sleepiness, sudden sleep episodes, and abrupt loss of muscle tone leading to falls without warning are highly suggestive of narcolepsy with cataplexy. The absence of sleep paralysis or hallucinations does not rule this out, as these are not universally present. Episodes of mumbling or brief jerking could represent partial cata…	5	2	Epilepsy with myoclonic-atonic seizures (Doose syndrome)	1	1. Narcolepsy type 1 (narcolepsy with cataplexy) * Marked, uncontrollable daytime sleepiness with sudden sleep attacks. * Abrupt, transient loss of muscle tone causing falls (“drop attacks”) fits cataplexy. * Normal MRI, EEG and cardiac/autonomic work‑up decrease likelihood of other causes. 2. Atonic (drop) seizures / other generalized epilepsy * Sudden loss of postural tone, occasional limb jerk…	5	2	generalised epilepsy presenting with atonic (“drop‑attack”) and myoclonic–tonic‑clonic seizures	1
66	1. Kleine-Levin Syndrome - Kleine-Levin syndrome (KLS) is a rare disorder that presents as recurrent episodes of hypersomnia that can persist for a few days to several weeks in duration. These episodes recur occur at least once every 18 months. Patients often display features of cognitive dysfunction, altered perception, hyperphagia, and disinhibited behavior. 2. Narcolepsy - Narcolepsy typically…	4	Kleine-Levin syndrome	1. Kleine-Levin syndrome: A rare disorder characterized by recurrent episodes of hypersomnia lasting days to weeks, often accompanied by confusion, hyperphagia, hypersexuality, flattened affect, and social withdrawal, primarily affecting adolescent males; episodes resolve spontaneously with return to baseline, and diagnostic workup (e.g., labs, imaging, EEG) is typically normal. 2. Narcolepsy: A …	5	3	Kleine-Levin syndrome	1	1. Kleine‑Levin Syndrome (KLS) Why it fits: adolescent male; recurrent episodes lasting days to weeks; profound hypersomnia (>18 h/day); confusion, disorientation; hyperphagia and hypersexuality; normal exams and tests between episodes. How to confirm/deny: clinical diagnosis once other causes are excluded; polysomnography/multiple‑sleep‑latency test (PSG/MSLT) usually normal between episodes. 2.…	5	3	Kleine‑Levin Syndrome	1
67	1. Adjustment (acute) insomnia 2. Behavioral insomnia in childhood 3. Idiopathic insomnia 4. Inadequate sleep hygiene 5. Paradoxical insomnia 6. Insomnia due to mental disorder 7. Insomnia due to a medical condition 8. Insomnia due to a drug or substance 9. Psychophysiologic insomnia 10. Insomnia not due to substance or known physiologic condition, unspecified 11. Physiological (organic) insomnia…	11	CHRONIC INSOMNIA DISORDER	1. Insomnia disorder: The patient's long-standing difficulty maintaining sleep, with frequent awakenings and rumination on work or family issues leading to heightened arousal, aligns with chronic insomnia disorder. This is exacerbated by conditioned bedtime anxiety and inconsistent use of hypnotics, resulting in reduced total sleep time and daytime fatigue/irritability, despite no clear underlyin…	5	5	Psychophysiological insomnia	1	1. Chronic insomnia disorder, psychophysiological subtype • Fits: 10‑ to 15‑year history, sleep disruption dominated by cognitive arousal (“mind races about work/family”), relief when she leaves the bedroom, normal exam. • Check/confirm: Two‑week sleep diary, actigraphy, and—most important—a trial of cognitive‑behavioural therapy for insomnia (CBT‑I). 2. Hypnotic‑dependent sleep disorder (medicat…	5	3	Chronic insomnia disorder (psychophysiologic insomnia, sleep‑maintenance type)	1
68	1. Hypnic headache: This is a rare type of headache, also called “alarm-clock headache,” which develops only during sleep, causes wakening, and typically begins at age 50 years or older. Episodes typically last between 15 minutes and 4 hours. 2. Migraine headache: This type of headache is less likely due to the lack of onset while awake, age of onset, and absence of nausea. Photophobia or phonoph…	6	HYPNIC HEADACHE	1. Hypnic headache: This rare headache disorder typically affects individuals over 50 years old and is characterized by recurrent headaches that awaken the patient from sleep, often at a consistent time (e.g., 2-3 AM). The pain is usually bilateral, dull, and moderate in intensity, lasting 15 minutes to 4 hours, without associated autonomic symptoms, nausea, or photophobia. Caffeine often provide…	5	5	Hypnic headache	1	1. Hypnic headache (“alarm‑clock headache”) – Classically affects people over 50, causes dull bilateral pain that awakens the patient at a stereotyped time during the night (often 2–4 a.m.), lasts 30–90 minutes, and is eased by caffeine. Fits this presentation almost perfectly. 2. Sleep‑apnoea–related (or other sleep‑related hypoxia) headache – Early‑morning headaches are common in obstructive sl…	5	4	Hypnic headache (“alarm‑clock headache”)	1
69	1. Primary central sleep apnea (CSA) of infancy 2. Congenital central hypoventilation syndrome (CCSH) 3. CSA due to a medical disorder without Cheyne-Stokes breathing 4. CSA due to a medication or substance 5. Primary CSA	5	Primary CSA of infancy, likely related to immaturity of brainstem respiratory centers and possibly gastroesophageal reflux (GER).	1. Laryngomalacia: This is a common congenital condition in infants causing floppy tissue above the vocal cords, leading to noisy breathing (stridor or snoring) and potential episodes of gasping or apnea, especially during feeding or supine positioning. 2. Obstructive Sleep Apnea (OSA): Characterized by repeated pauses in breathing due to upper airway obstruction, often from anatomical factors li…	5	2	Central sleep apnea in an otherwise healthy term infant	1	1. Laryngomalacia – the most common cause of neonatal noisy breathing; inspiratory stridor and “gasping” worsen when supine or feeding because the floppy supraglottic tissue collapses. 2. Congenital nasal obstruction (bilateral choanal atresia, choanal stenosis, or pyriform‑aperture stenosis) – term infants are obligate nasal breathers; blockage produces episodic air hunger and snoring that impro…	5	2	Severe, REM‑predominant obstructive sleep apnea (OSA) of infancy (idiopathic neonatal OSA).	0
70	1. Narcolepsy without cataplexy 2. Isolated sleep paralysis 3. Sleep disordered breathing 4. Familial periodic paralysis 5. Seizure disorder	5	ISOLATED SLEEP PARALYSIS	1. Narcolepsy type 2 (without cataplexy): The patient's recurrent sleep paralysis with associated hypnopompic hallucinations, excessive daytime sleepiness (ESS score of 11), and insufficient nocturnal sleep are suggestive of narcolepsy. The absence of cataplexy and improvement with venlafaxine (an SNRI that can suppress REM sleep intrusions) further support this, as does the family history of sle…	5	3	Recurrent isolated sleep paralysis	1	1. Recurrent Isolated Sleep Paralysis (RISP) • Classic episodes of waking up paralyzed with a “weight on the chest,” lasting 1–2 minutes, often with frightening sounds/visions. • Frequency increases when the sleep schedule is irregular; episodes stopped while on venlafaxine (an REM‑suppressing antidepressant). • Normal neurologic exam; no daytime cataplexy or uncontrollable sleep attacks. 2. Narc…	5	2	Recurrent Isolated Sleep Paralysis (RISP)	1
71	1. Insufficient sleep syndrome: The differential diagnosis for the hypersomnolence begins with insufficient sleep syndrome. Sleep history and diary indicate 8.5 hr of sleep per night during the school week, fewer hours than expected for the patient’s age. 2. Narcolepsy: The EDS, weight gain, and vivid dreams may indicate a diagnosis of narcolepsy. There is no history of cataplexy but this conditi…	4	NARCOLEPSY	1. Narcolepsy type 2 (without cataplexy): Characterized by chronic excessive daytime sleepiness, rapid sleep onset, and potential for REM sleep intrusion (suggested by vivid dreams during naps), despite absence of cataplexy, hypnagogic hallucinations, or sleep paralysis; recent weight gain is also commonly associated. 2. Behaviorally induced insufficient sleep syndrome: Weekday sleep duration (8.…	5	3	Narcolepsy type 2	1	1. Narcolepsy type 2 (narcolepsy without cataplexy) Why it fits: abrupt sleep onsets in quiet settings; vivid dream‑like experiences during naps (REM intrusion); notable recent weight gain, which often accompanies pediatric narcolepsy onset; no cataplexy reported. Key tests: Overnight polysomnography (PSG) followed immediately by a multiple sleep latency test (MSLT) looking for a mean sleep laten…	5	3	Narcolepsy (ICSD‑3 Narcolepsy Type 2 – narcolepsy without cataplexy)	1
72	1. By clinical interview, there was no evidence of OSA (obesity, observed or reported nocturnal choking spells, morning headaches, and excessive daytime sleepiness are absent). 2. Restless legs are denied, and dramatic symptoms of narcolepsy are absent (i.e., sleep paralysis, cataplexy, hypnagogic hallucinations, or sleep attacks). 3. Neither patient nor spouse report indicates periodic limb move…	4	CHRONIC INSOMNIA DISORDER	1. Chronic Insomnia Disorder: Primary diagnosis suggested by lifelong history of difficulty initiating and maintaining sleep, with no clear secondary cause dominating, leading to daytime impairment despite adaptive coping. 2. Major Depressive Disorder: Possible due to reported feelings of being "worn out or depressed," persistent low-grade malaise, reduced social engagement, and concentration dif…	5	2	Insomnia Disorder	1	1.Chronic insomnia disorder (psychophysiological insomnia) Rationale: Since childhood she has had prolonged sleep‑onset latency and multiple nocturnal awakenings, yet functions reasonably well by day through coping strategies. No clear precipitating medical or psychiatric condition has been identified, making chronic insomnia itself the leading explanation. 2. Circadian rhythm sleep–wake disorder…	5	3	Chronic Insomnia Disorder	1
73	1. OSA: OSA is considered in the differential diagnosis because of the complaints of loud snoring, daytime sleepiness, and neurocognitive decline. 2. DYSTHYMIA: This condition is included in the differential diagnosis because the patient reported a history of depression going back decades. 3. MILD NEUROCOGNITIVE DISORDER: MCI would be considered as the patient’s memory deficits have been objectiv…	4	This patient was diagnosed with obstructive sleep apnea, neurodegenerative dementia without behavioral disturbance and adjustment disorder with depressed mood.	1. Alzheimer's disease: Progressive short-term memory decline over 1-2 years in a 65-year-old, with preserved functional status (continuing full-time work), and already on targeted therapies like donepezil and memantine; no family history but sporadic cases are common. 2. Dementia with Lewy bodies: Episodic alterations in awareness ("casual observer" experiences) suggesting cognitive fluctuations…	5	3	Obstructive Sleep Apnea	1	1. Amnestic Alzheimer‑type dementia Why it fits: 1–2 year progressive short‑term memory loss; age 65; otherwise normal neurologic exam; already on donepezil and memantine. Next checks: Full neuropsychological testing; brain MRI for medial‑temporal atrophy; amyloid/tau PET or CSF biomarkers. 2. Obstructive sleep‑apnea–related cognitive impairment Why it fits: Loud snoring, non‑restorative sleep, E…	5	3	Moderate obstructive sleep apnea (OSA) with secondary mild neurocognitive disorder (sleep‑apnea–related cognitive impairment).	1
74	1. RBD: RBD behaviors commonly occur during the latter half of sleep, are not as complex, and are often violent in nature, involving kicking, punching, or yelling with dream mentation. This is in contrast to NREM parasomnias such as confusional arousals and sleepwalking, which are characterized, as in this case, by searching behaviors. Dreamlike mentation is found in some cases of NREM parasomnia…	4	NREM-related parasomnia: disorders of arousal Confusional arousals	1. NREM Parasomnia (Disorder of Arousal: Sleepwalking/Somnambulism): The primary consideration, as the episodes align with classic features of NREM parasomnias, including occurrence 1 hour after sleep onset (during slow-wave sleep), amnestic confusional behaviors, vocalizations, and a history since childhood often exacerbated by stress, sleep deprivation, or alcohol. 2. Confusional Arousal: A rel…	5	2	Non-rapid eye movement (NREM) sleep arousal disorder, sleepwalking type	1	1. NREM Parasomnia—Sleepwalking (Disorder of Arousal) Long‑standing history beginning in childhood, episodes arise ~1 h after sleep onset (slow‑wave sleep window), confusion/amnestic on awakening, precipitated by stress and sleep fragmentation after new baby. 2. REM Sleep Behaviour Disorder (RBD) Dream‑enactment with vocalisations and purposeful movements can resemble this, so RBD must be exclude…	5	3	Non‑REM (N3) parasomnia — Sleepwalking subtype (somnambulism / confusional arousal)	1
75	1. Postoperative upper airway obstruction – Despite having his tonsils and adenoids removed, the child could develop upper airway obstruction related to postoperative airway edema, secretions and/or bleeding. 2. Negative pressure pulmonary edema (post-tonsillectomy pulmonary edema) – This condition can rarely develop after the release of a chronic obstructing airway lesion, such as enlarged tonsi…	5	Postoperative respiratory failure related to tonsillectomy and adenoidectomy	1. Negative pressure pulmonary edema: This can occur following adenotonsillectomy for obstructive sleep apnea due to sudden relief of chronic upper airway obstruction, leading to increased negative intrathoracic pressure and fluid transudation into the alveoli. The patient's history of moderate OSA, post-operative desaturations, increased secretions, and respiratory distress align with this, part…	5	5	Obstructive sleep apnea	0	1. Adenotonsillar hypertrophy causing obstructive sleep apnea (OSA) – Snoring, restlessness, documented moderate OSA on sleep study, and enlarged tonsils/adenoids all point to this. Post‑operative airway swelling and secretions can acutely worsen obstruction, explaining the extubation failure. 2. Reactive airway disease / early‑childhood asthma – Recurrent wheezing (monophonic on exam), prior ben…	5	3	Moderate obstructive sleep apnea (OSA) secondary to adenotonsillar hypertrophy.	0
76	1) OSA 2) nocturnal seizures involving the frontal lobes, temporal lobes, or fronto-temporal lobe.	2	Left temporal lobe epilepsy with nocturnal seizures. OSA.	1. Obstructive Sleep Apnea (OSA): The patient's snoring, witnessed apneas, obesity (BMI 35.9 kg/m²), crowded oral airway (Mallampati class II), frequent nocturnal awakenings, and feeling unrested despite adequate sleep duration strongly suggest OSA as the primary cause of excessive daytime sleepiness (EDS). Nocturia may also be a manifestation of OSA-related arousals. 2. Insufficient Sleep or Poo…	5	1	Mesial temporal lobe epilepsy with hippocampal sclerosis	1	1. Obstructive sleep apnea (OSA) – Loud snoring, witnessed apneas, obesity (BMI ≈ 36) and unrefreshing sleep all point strongly toward OSA. 2. Medication‑related hypersomnia (levetiracetam) – Somnolence is a known adverse effect of levetiracetam, especially at higher total daily doses in older adults. 3. Obesity hypoventilation syndrome (OHS) – Severe obesity can cause chronic nocturnal hypoventi…	5	2	Left mesial‑temporal lobe epilepsy (MTLE) due to hippocampal/mesial‑temporal sclerosis	1
77	1. OSA: The patient’s history and physical examination were most consistent with a diagnosis of OSA in the context of midfacial hypoplasia associated with his Crouzon syndrome. 2. ADENOIDAL REGROWTH and/or BONY CHANGES IN THE AIRWAY: The history of worsening of his symptoms between 13 and 14 years old was most likely related to hormonal changes as the patient entered adolescence; however, the pos…	3	OSA	1. Obstructive Sleep Apnea (OSA): Most likely due to craniofacial abnormalities associated with Crouzon syndrome, including midface hypoplasia, prognathism, and nasal airway occlusion, exacerbating upper airway collapse during sleep. Witnessed apneic events, loud snoring, and history of mouth breathing support this, despite absence of subjective daytime symptoms. 2. Upper Airway Resistance Syndro…	5	2	Severe Obstructive Sleep Apnea (OSA)	1	1. Obstructive Sleep Apnoea (OSA) Loud, habitual snoring and witnessed pauses are classic. Mid‑facial and maxillary hypoplasia from Crouzon syndrome narrows the upper airway despite prior tonsil‑adenoid removal. Recent 6.8 kg weight gain (BMI 28 kg/m²) adds further airway collapse risk. 2. Upper‑Airway Resistance Syndrome (UARS) / Primary Snoring The same craniofacial narrowing can cause flow lim…	5	3	Severe obstructive sleep apnea (OSA)	1
78	1. Narcolepsy Type 1: Although narcolepsy type 1 may be the clinical diagnosis that comes in mind first with the aforementioned clinical scenario (EDS with episodes of sudden loss of muscle tone with strong emotions), a few other conditions also need to be considered which can closely mimic the above presentation. Cataplexy is often difficult to differentiate from an attack of syncope or seizure.…	3	Narcolepsy type 1	1. Post-traumatic narcolepsy with cataplexy: This is a secondary form of narcolepsy type 1 arising from hypothalamic or thalamic injury disrupting hypocretin pathways, leading to EDS, cataplexy triggered by emotions (e.g., startle or laughter), and refreshing naps. The temporal link to TBI (onset months after blast injury) and potential for low CSF hypocretin-1 levels in the acute phase support t…	5	2	Narcolepsy secondary to traumatic brain injury	1	1. Narcolepsy Type 1 (narcolepsy with cataplexy) Why it fits: The patient’s excessive daytime sleepiness (EDS) was followed—after a delay—by emotional‑triggered, transient muscle weakness consistent with cataplexy. Refreshing naps and otherwise normal nocturnal sleep further support this diagnosis. Key tests: Overnight polysomnography (PSG) plus multiple sleep latency test (MSLT) demonstrating ≥2…	5	2	Narcolepsy Type 1 (narcolepsy with cataplexy, probably post‑traumatic)	1
79	1. OSA: Risk factors include milk snoring, hypotonia, a small oropharyngeal airway, a history of restrictive lung disease due to prior scoliosis, and PWS. 2. Hypersomnia due to a medical condition: The patient is at risk for hypersomnia due to PWS and hypothyroidism. 3. Hypersomnia due to sleep disruption from another condition: This might include RLS, chronic pain or discomfort, and environmenta…	4	Narcolepsy due to a medical condition (Prader-Willi syndrome)	1. Hypersomnia associated with Prader-Willi syndrome: This is a primary hypersomnia often linked to hypothalamic dysfunction in PWS, leading to persistent daytime sleepiness independent of sleep-disordered breathing, with potential involvement of orexin dysregulation and abnormal REM sleep patterns. 2. Obstructive sleep apnea: Despite minimal snoring, her PWS-related craniofacial features (e.g., …	5	2	Narcolepsy type 2	1	1. Obstructive sleep‑apnea syndrome (OSA) – Prader‑Willi–related hypotonia and craniofacial narrowing, plus an overweight BMI, put her at risk; the last sleep study was at age 4, so airway status may have changed. 2. Narcolepsy (more likely type 2, without cataplexy) – Central hypersomnolence is well‑recognized in PWS; she falls asleep rapidly in passive situations and at night, with no cataplexy…	5	3	Narcolepsy Type 2 (narcolepsy without cataplexy)	1

## Sheet: MCQ RESPONSES
question_id	options	correct_answer	openai_gpt-5	x-ai_grok-4
1	{'A': '1 month', 'B': '6 weeks', 'C': '3 months', 'D': '6 months'}	C	C	C
2	{'A': 'Clinically significant impairment in school functioning', 'B': 'Epworth Sleepiness Scale total score of 15', 'C': 'Leg movements at the termination of cyclically occurring apneas', 'D': 'A periodic limb movement index exceeding one per hour'}	A	A	A
3	{'A': 'Sleep hygiene education alone', 'B': 'Stimulus control therapy', 'C': 'Trazodone', 'D': 'Cannabidiol (CBD)'}	B	B	B
4	{'A': 'Adenosine', 'B': 'Glutamate', 'C': 'Melatonin', 'D': 'Gamma-aminobutyric acid (GABA)'}	A	A	A
5	{'A': 'Severity of OSA improves from first trimester to third', 'B': 'Mandibular advancement device is an acceptable treatment option for newly diagnosed OSA', 'C': 'Even if previously using CPAP, its use should be discontinued during pregnancy', 'D': 'Presence of SDB may increase the risk of cesarean delivery'}	D	D	D
6	{'A': 'Hypersexuality', 'B': 'Hyperphagia', 'C': 'Derealization', 'D': 'Aggression'}	C	C	C
7	{'A': 'Frequent, prolonged nocturnal awakenings due to incompletely controlled Parkinsonâ€™s motor symptoms', 'B': 'REM sleep without atonia', 'C': 'PSG showing total sleep time of 480 minutes and sleep efficiency of 96%', 'D': 'MSLT showing mean sleep latency of 4 minutes and three sleep onset REM periods'}	C	C	C
8	{'A': 'Increased power in low frequencies (delta, theta)', 'B': 'Increased power in high frequencies (beta)', 'C': 'Decreased power in low frequencies (delta, theta)', 'D': 'Decreased power in high frequencies (beta)'}	B	B	B
9	{'A': 'Treatment with image rehearsal therapy by a psychologist', 'B': 'Reassurance as these events will resolve with time.', 'C': 'Evaluation by a child psychiatrist for anxiety disorder', 'D': 'A trial of a REM suppressive antidepressant such as fluoxetine', 'E': 'An overnight sleep test to rule out a disorder of sleep fragmentation'}	A	A	A
10	{'A': 'Duration of apnea is 10 or more seconds without 3% oxygen desaturation or arousal', 'B': 'Duration of apnea equals 2 or more breaths from baseline with 5 or more seconds of heart rate below 50 beats per minute', 'C': 'Duration of apnea equals 2 or more breaths from baseline without 3% oxygen desaturation or arousal', 'D': 'Duration of apnea equals 2 or more breaths from baseline and is ass…	B	B	B
11	{'A': 'Increased peristalsis', 'B': 'Gastric acid secretion is maximal between 10:00 p.m. and 2:00 a.m.', 'C': 'Increased gastric motility, salivation and swallowing during sleep', 'D': 'Decreased mucosal acid contact during sleep'}	B	B	B
12	{'A': 'Associations between sleep duration and body mass index/obesity appear stronger at older ages and in men', 'B': 'There is a u-shaped association with self-reported sleep duration and incident coronary heart disease', 'C': 'There is a linear relationship between sleep duration and mortality', 'D': 'Those who reported sleeping â‰¤ 8 hours per night had increased odds of incident hypertension…	B	B	B
13	{'A': 'Augmentation', 'B': 'Compulsive behavior', 'C': 'Dose response', 'D': 'Rebound'}	D	D	D
14	{'A': 'Nasal obstruction', 'B': 'Weight', 'C': 'Marijuana use', 'D': 'Age'}	A	D	C
15	{'A': 'Most reflux events are not associated with arousals', 'B': 'There is clear association between OSA and GERD', 'C': 'Reflux events occur more often in sleep than wakefulness', 'D': 'There is prolonged acid contact time during sleep'}	D	D	D
16	{'A': 'Antagonizes central histamine receptors', 'B': 'Contraindicated in patients with renal impairment', 'C': 'Has a shorter half-life than zolpidem', 'D': 'Treats sleep-onset but not sleep-maintenance insomnia'}	A	A	A
17	{'A': 'Decreased global cerebral glucose metabolism', 'B': 'Increased mean sleep latencies on MSLT > healthier controls', 'C': 'Lower high-frequency (beta) EEG activity during sleep, and greater delta activity', 'D': 'Decreased ACTH and cortisol secretion'}	B	B	B
18	{'A': 'Arousals increase prolactin secretion', 'B': 'Benzodiazepines and zolpidem decrease prolactin secretion during sleep', 'C': 'Maximal secretion occurs just after sleep onset', 'D': 'Prolactin secretion does not occur in night shift workers during daytime sleep'}	C	B	A
19	{'A': 'Cognitive behavioral therapy', 'B': 'Sodium oxybate', 'C': 'Doxepin', 'D': 'Suvorexant'}	B	B	B
20	{'A': 'Patients have full recall of the event', 'B': 'Improves with use of zolpidem', 'C': 'More common amongst males', 'D': 'More common in patients that sleepwalking'}	D	D	D
21	{'A': 'The nadir body temperature dip is blunted by continuous bed rest', 'B': 'The nadir body temperature dip is blunted by exercise in the afternoon', 'C': 'The nadir body temperature dip is blunted by REM sleep', 'D': 'The nadir body temperature dip is blunted by sleep deprivation'}	D	D	A
22	{'A': '> 20%', 'B': '> 30%', 'C': '> 40%', 'D': '> 50%'}	A	A	A
23	{'A': 'Acute withdrawal of REM suppressing medications', 'B': 'Chronic sleep deprivation', 'C': 'Narcolepsy', 'D': 'Any of the above are possible'}	D	D	D
24	{'A': 'Frontotemporal dementia', 'B': 'Alzheimer disease', 'C': 'Dementia with Lewy bodies', 'D': 'Corticobasal degeneration'}	C	C	C
25	{'A': 'Eszopiclone', 'B': 'Suvorexant', 'C': 'Temazepam', 'D': 'Zolpidem'}	B	B	B
26	{'A': 'Benzodiazepines', 'B': 'Calcium channel alpha-2-delta ligands', 'C': 'Dopamine agonists', 'D': 'Opioids'}	C	C	C
27	{'A': 'Interleukin-1Î²', 'B': 'Prostaglandin D2', 'C': 'Adenosine antagonists', 'D': 'Growth hormone releasing hormone (GHRH)'}	C	C	C
28	{'A': 'REM sleep suppression with alcohol use is dose dependent', 'B': 'Apneas are not induced by alcohol if they are asymptomatic snorers', 'C': 'In patients with COPD, no significant changes were noted', 'D': 'Total night slow wave sleep increases with alcohol'}	A	A	A
29	{'A': 'CPAP', 'B': 'Bilevel with backup rate', 'C': 'Supplemental oxygen', 'D': 'Adaptive servo ventilation'}	D	D	D
30	{'A': 'Chronic kidney disease', 'B': 'Lactation', 'C': 'Pregnancy', 'D': 'Hepatic disease'}	A	A	A
31	{'A': 'Helps eliminate 60 cycle noise', 'B': 'Decreases the amplitude of fast frequency activity', 'C': 'Decreases the amplitude of low frequency waveforms', 'D': 'Decreases the sampling rate'}	C	C	C
32	{'A': 'Evening light therapy', 'B': 'Melatonin 3 mg at bedtime', 'C': 'Sleep restriction therapy', 'D': 'Zolpidem 5 mg at bedtime'}	C	C	C
33	{'A': 'Pregabalin', 'B': 'Opioids', 'C': 'Pramipexole', 'D': 'Rotigotine'}	C	C	C
34	{'A': 'Eszopiclone 3 mg', 'B': 'Quetiapine 50 mg', 'C': 'Zaleplon 10 mg', 'D': 'Zolpidem 10 mg'}	A	A	A
35	{'A': 'Benzodiazepine receptor agonists', 'B': 'Cognitive behavioral therapy', 'C': 'Melatonin', 'D': 'Sleep hygiene therapy'}	B	B	B
36	{'A': '2Uv', 'B': '4uV', 'C': '6uV', 'D': '8uV'}	D	D	D
37	{'A': 'Ramelteon', 'B': 'Zaleplon', 'C': 'Doxepin', 'D': 'Cognitive Behavioral Therapy'}	D	D	D
38	{'A': 'A 7-year-old boy with snoring and gasping episodes', 'B': 'A 35-year-old woman with leg twitching at night and insomnia', 'C': 'A 42-year-old man with daytime sleepiness and myotonic dystrophy', 'D': 'A 56-year-old man with snoring and hypertension'}	D	D	D
39	{'A': 'On the first recovery night after total sleep loss, there is a large increase in REM sleep over baseline amounts', 'B': 'On the second recovery night after total sleep loss, increase in slow wave sleep persists compared to the first recovery night', 'C': 'The daytime MSLT has been shown to vary linearly after one night of sleep restricted to between one and five hours of time in bed', 'D':…	C	C	C
40	{'A': 'Given the influence of the surgery on sleep apnea, his CPAP pressure will need to be increased', 'B': 'Given the influence of the surgery on sleep apnea, his CPAP pressure will need to be decreased', 'C': 'Given that surgery has no impact on sleep apnea, he should continue his current CPAP', 'D': 'Given the influence of the surgery on sleep apnea, he should have a repeat sleep study'}	D	D	D
41	{'A': 'Restless leg syndrome', 'B': 'Insomnia', 'C': 'Fatigue', 'D': 'Periodic limb movement disorder'}	C	C	B
42	{'A': 'Check serum ferritin', 'B': 'Electroencephalogram', 'C': 'Prescribe clonazepam', 'D': 'Reassurance'}	D	D	D
43	{'A': 'During melatonin nadir', 'B': 'Approximately midnight', 'C': 'Approximately mid-afternoon', 'D': 'Near the minimum of body temperature'}	B	B	B
44	{'A': 'He should first undergo neuroimaging', 'B': 'He has NT-1 and should start treatment with analeptics', 'C': 'Referral to neurology', 'D': 'He should undergo CSF Hypocretin as the spells are not typical of cataplexy'}	A	D	A
45	{'A': 'HSF1, obstructive sleep apnea', 'B': 'MEIS1, restless legs syndrome', 'C': 'TNFSF4, narcolepsy with cataplexy', 'D': 'SOD1, REM behavior disorder'}	B	B	B
46	{'A': 'Acetylcholine', 'B': 'Histamine', 'C': 'Hypocretin/orexin', 'D': 'Norepinephrine'}	A	A	A
47	{'A': 'Esophageal pressure monitor (Pes)', 'B': 'Masseter EMG lead', 'C': 'Platysma muscle EMG lead', 'D': 'Temporal EEG leads'}	B	B	B
48	{'A': 'GABA A', 'B': 'GABA B', 'C': 'GABA C', 'D': 'GABA D'}	A	A	A
49	{'A': 'Wake', 'B': 'Stage N1', 'C': 'Stage R', 'D': 'Any of the above'}	D	D	D
50	{'A': 'Advance by 60 minutes per day', 'B': 'Delay by 60 minutes per day', 'C': 'Advance by 120 minutes per day', 'D': 'Delay by 120 minutes per day', 'E': 'It will not adjust during that time'}	B	D	D
51	{'A': '2', 'B': '4', 'C': '6', 'D': '8'}	B	B	B
52	{'A': 'Insomnia rarely persists after depression remits', 'B': 'Persistent major depression decreases the likelihood of developing insomnia', 'C': 'Hypersomnia symptoms have been shown to predict depression longitudinally', 'D': 'Among elderly persons, insomnia increased the risk for depression'}	D	D	D
53	{'A': 'Daytime hypocapnia is common in OSA', 'B': 'Eucapnia is rare in OSA', 'C': 'Chronic respiratory alkalosis is seen in about 10-20% of OSA', 'D': 'OHS is frequently missed and its recognition may change management'}	D	D	D
54	{'A': 'Increases slow wave sleep and decreases REM sleep', 'B': 'Increases slow wave sleep and REM sleep', 'C': 'Decreases slow wave sleep and increases REM sleep', 'D': 'Decreases latency to REM sleep and increases REM density'}	A	A	A
55	{'A': 'At birth', 'B': 'Age 1-2 months post-term', 'C': 'Age 3-6 months post-term', 'D': 'Age 9-10 months post-term'}	C	C	C
56	{'A': '<=50%', 'B': '<=45%', 'C': '<=40%', 'D': '<=35%'}	B	B	B
57	{'A': 'On the first recovery night, there is a large increase in NREM 3 sleep', 'B': 'The amount of sleep recovered is equal to the amount lost', 'C': 'Young adults recover faster from sleep loss than older adults', 'D': 'On the first recovery night, large increase in REM sleep'}	A	A	A
58	{'A': 'Sleep latency duration is unchanged', 'B': 'Marked decrease in stage R sleep time', 'C': 'Increased wake after sleep onset (WASO)', 'D': 'Increased stage N3 sleep time'}	C	C	C
59	{'A': 'CPAP will likely be needed even after bariatric surgery in moderate to severe OSA patients', 'B': 'CPAP pressure requirements following bariatric surgery decrease dramatically', 'C': 'Any weight gain after weight loss will negate any effect on OSA improvement', 'D': 'Non-surgical weight loss will not result in OSA resolution'}	A	A	B
60	{'A': 'Arterial vasodilation', 'B': 'Atrioventricular block', 'C': 'Endothelial dysfunction', 'D': 'Reduced heart rate variability'}	C	C	C
61	{'A': 'Clinical observation', 'B': 'ENT consult for possible adenotonsillectomy', 'C': 'Head MRI', 'D': 'Trial of CPAP'}	C	C	C
62	{'A': 'This condition is self-limiting and will improve with time and development', 'B': 'Referral to the epilepsy clinic for evaluation of nocturnal seizures', 'C': "5 to 1.0 mg Melatonin via Children's Formula Gummy for 3-5 nights", 'D': 'A polysomnogram with expanded EMG montage is essential for evaluation and diagnosis'}	A	A	A
63	{'A': 'Nucleus basalis', 'B': 'Medial pontomedullary', 'C': 'Posterior hypothalamus', 'D': 'Ventrolateral preoptic'}	B	B	B
64	{'A': 'Limb movements should not be scored 0.5 seconds before apneas', 'B': 'Limb movements should not be scored 0.5 seconds after apneas', 'C': 'Limb movements should not be scored during apneas', 'D': 'All of the above are correct'}	D	D	D
65	{'A': 'Failure to thrive or growth retardation', 'B': 'Disturbances in attention, behavior and/or academic performance', 'C': 'Excessive daytime sleepiness', 'D': 'Unexplained hypertension'}	B	B	B
66	{'A': 'Gabapentin, L-dopa/carbidopa, pramipexole', 'B': 'L-dopa/carbidopa, gabapentin, pramipexole', 'C': 'L-dopa/carbidopa, pramipexole, oxycodone', 'D': 'Oxycodone, L-dopa/carbidopa, pramipexole'}	C	C	C
67	{'A': 'Tonsillectomy would most likely be curative', 'B': "Sleep apnea is unlikely since she isn't tired during the day", 'C': "Tonsillectomy should be recommended since she probably won't tolerate CPAP", 'D': 'She most likely has sleep-related hypoxemia'}	D	D	D
68	{'A': 'Mandibular advancement device (MAD) made by a dental sleep medicine specialist', 'B': 'Positional therapy', 'C': 'Hypoglossal nerve stimulator', 'D': 'Uvulopalatopharyngoplasty'}	C	C	C
69	{'A': 'Lewy body dementia', 'B': 'Narcolepsy without cataplexy', 'C': 'Visual impairment', 'D': 'REM sleep behavior disorder', 'E': 'Peduncular hallucinations'}	C	C	C
70	{'A': 'Dopamine agonists', 'B': 'Dopamine antagonists', 'C': 'Opioids', 'D': 'Benzodiazepines'}	A	A	A
71	{'A': 'Maintenance of Wakefulness Test (MWT)]', 'B': 'Oxford Sleep Resistance Test (OSLER)', 'C': 'Psychomotor Vigilance Test (PVT)', 'D': 'Pupillometry Testing'}	A	A	A
72	{'A': 'Inadequate sleep hygiene', 'B': 'Insomnia due to drug or substance', 'C': 'Insomnia due to mental disorder', 'D': 'Paradoxical insomnia'}	C	C	C
73	{'A': 'TSH', 'B': 'Growth hormone', 'C': 'Prolactin', 'D': 'Renin'}	A	A	A
74	{'A': 'The minimum duration of a leg movement (LM) event is 1.0 second', 'B': 'The minimum amplitude of a LM event is a 25 ÂµV increase in EMG voltage above resting EMG', 'C': 'The period length between LMs to include them as a PLMS series is 10-90 seconds', 'D': 'The maximum duration of a LM event is 10 seconds'}	D	D	D
75	{'A': 'They are as effective for anxiety', 'B': 'They are more likely to cause tolerance', 'C': 'They are less potent hypnotics', 'D': 'They are less likely to alter sleep architecture'}	D	D	D
76	{'A': '50 pg/ml', 'B': '75 pg/ml', 'C': '100 pg/ml', 'D': '150 pg/ml'}	D	D	D
77	{'A': 'Stop prazosin', 'B': 'Increase fluoxetine', 'C': 'Start sodium oxybate', 'D': 'Start venlafaxine'}	A	A	A
78	{'A': 'Joubert syndrome', 'B': 'Achondroplasia', 'C': 'Pierre Robin sequence', 'D': 'Apert syndrome'}	B	B	B
79	{'A': 'Emergency tracheostomy', 'B': 'Initiate autoPAP given the likely diagnosis of obstructive sleep apnea', 'C': 'An in-laboratory polysomnogram given his possible obesity hypoventilation', 'D': 'Recommended weight loss and if weight loss is not achieved recommend a sleep study'}	C	C	C
80	{'A': 'Vitamin D', 'B': 'Pregabalin', 'C': 'Iron', 'D': 'Pramipexole'}	C	C	C
81	{'A': '0-15%', 'B': '20-35%', 'C': '40-55%', 'D': '60-75%'}	C	C	C
82	{'A': 'Cardiac selective beta blockade will increase the number of decelerations', 'B': 'Cortisol surges are responsible for the decelerations', 'C': 'Glycopyrrolate administration will prevent the decelerations', 'D': 'Parasympathetic activity observed predominantly in phasic stage R sleep'}	C	C	D
83	{'A': 'Mortality benefit for CPAP in subgroups of CHF patients', 'B': 'Mortality benefit for NPPV in hypercapnic COPD', 'C': 'Increased mortality for NPPV in COPD', 'D': 'Increased non-compliance with NPPV in COPD'}	B	B	B
84	{'A': 'Desmopressin 0.2 mg at night', 'B': 'Enuresis alarms to help condition the child', 'C': 'Use motivational therapy with sticker charts', 'D': 'Watchful waiting as the patient is still young and will likely grow out of enuresis'}	C	B	B
85	{'A': 'Median age of onset is 25 years', 'B': 'It is strongly associated with REM sleep stage', 'C': 'It is more common in women', 'D': 'Autonomic features are common'}	C	C	C
86	{'A': 'Prion disease', 'B': 'Neurodegeneration of hypocretin cells in the lateral and posterior hypothalamus', 'C': 'Trypanosoma brucei infection', 'D': 'Paraneoplastic syndrome'}	C	C	C
87	{'A': 'A delay (later timing) of circadian rhythms', 'B': 'Copious amounts of coffee', 'C': 'An advance (earlier timing) of circadian rhythms', 'D': 'Use of stimulants'}	C	C	C
88	{'A': 'Increasing age', 'B': 'Male gender', 'C': 'Medical comorbidity', 'D': 'Psychiatric comorbidity'}	B	B	B
89	{'A': 'Clonidine 1 hour before bedtime', 'B': 'Melatonin 1 hour before bedtime', 'C': 'Pick child up and rock him to sleep', 'D': 'Unmodified extinction'}	D	D	D
90	{'A': 'â‰¥ 1 second', 'B': 'â‰¥ 3 seconds', 'C': 'â‰¥ 10 seconds', 'D': 'â‰¥ 15 seconds'}	B	B	B
91	{'A': 'Low loop gain and narrow CO2 reserve', 'B': 'High loop gain and narrow CO2 reserve', 'C': 'Low loop gain and wide CO2 reserve', 'D': 'High loop gain and wide CO2 reserve'}	H	B	B
92	{'A': 'EOG low-frequency filter: 0.5 Hz', 'B': 'Maximum electrode impedances: 5 KÎ©', 'C': 'EEG high-frequency filter: 70 Hz', 'D': 'Minimal sampling rate EMG: 100 Hz'}	B	B	B
93	{'A': 'Is attenuated by eye closing', 'B': 'Has a waveform that is regular and sinusoidal', 'C': 'Has a distribution that is mostly frontal', 'D': 'Has a frequency that is 11 to 16 Hz'}	B	B	B
94	{'A': 'Dopamine', 'B': 'Histamine', 'C': 'Norepinephrine', 'D': 'Serotonin'}	D	D	D
95	{'A': "Patient's history of chronic hypertension decreases her risk of developing sleep apnea during pregnancy.", 'B': 'Advanced maternal age and pre-pregnancy BMI are known independent risk factors for sleep-disordered breathing during pregnancy.', 'C': 'Increased level of estrogen causes increased genioglossus activity resulting to higher risk for sleep-disordered breathing.', 'D': 'Pregnancy c…	D	B	B
96	{'A': 'Acetylcholine', 'B': 'Dopamine', 'C': 'GABA', 'D': 'Histamine'}	A	A	A
97	{'A': 'Sleep onset or sleep maintenance insomnia', 'B': 'Excessive daytime sleepiness', 'C': 'Leg movements during sleep', 'D': 'Repetitive movements while trying to sleep'}	A	A	A
98	{'A': 'REM-sleep behavior disorder', 'B': 'Restless legs syndrome', 'C': 'Advanced sleep phase', 'D': 'Sleep-related leg cramps'}	B	B	B
99	{'A': 'It occurs only in REM sleep', 'B': 'Initial blockage usually lasts 60-120 seconds', 'C': 'It is a common cause of death in multiple system atrophy', 'D': 'Hypnotic use may help the condition'}	C	C	C
100	{'A': 'Ventilation', 'B': 'Chemosensitivity', 'C': 'J receptor activation', 'D': 'Sleep stage'}	B	B	B
101	{'A': 'Hypothyroidism', 'B': "Parkinson's Disease", 'C': 'Heart failure', 'D': 'Blind'}	D	D	D
102	{'A': 'Get up and out of bed immediately, do something boring for 20 minutes and return to bed to try to sleep', 'B': 'Get up and out of bed within 20 minutes and return to the bedroom to sleep within 20 minutes', 'C': 'If not asleep within 20 minutes get up and out of bed and return to bed only when sleepy', 'D': 'Use a short-acting hypnotic if not asleep within 20 minutes'}	C	C	C
103	{'A': 'Cardioversion followed by overnight sleep study', 'B': 'Overnight oximetry followed by cardioversion', 'C': 'Overnight sleep study followed by cardioversion', 'D': 'Return to clinic in six weeks for re-evaluation'}	C	C	C
104	{'A': '20%', 'B': '25%', 'C': '50%', 'D': '80%'}	C	C	C
105	{'A': 'GABA', 'B': 'Histamine', 'C': 'Norepinephrine', 'D': 'Glycine'}	A	A	A
106	{'A': '7 hours', 'B': '12 hours', 'C': '21 hours', 'D': '27 hours'}	C	C	C
107	{'A': 'Locus coeruleus', 'B': 'Tuberomamillary nucleus', 'C': 'Posterior lateral hypothalamus', 'D': 'Ventrolateral preoptic nucleus'}	D	D	D
108	{'A': 'Confusion and amnesia following the spell', 'B': 'Loss of consciousness during the spell', 'C': 'Spells lasting for several minutes', 'D': 'Paralysis of voluntary skeletal muscles'}	D	D	D
109	{'A': '14%', 'B': '34%', 'C': '54%', 'D': '74%'}	D	D	D
110	{'A': 'Sleep apnea is the most common sleep disorder associated with this condition', 'B': 'Prevalence is equal among men and women', 'C': 'It can be treated with benzodiazepine receptor agonists', 'D': 'The mean age of onset is reported to be 22-39 years'}	D	D	D
111	{'A': 'Benzodiazepines', 'B': 'Calcium channel alpha-2-delta ligands', 'C': 'Dopamine agonists', 'D': 'Opioids'}	C	C	C
112	{'A': 'A history of automatic behavior, hypnagogic hallucinations, and sleep paralysis', 'B': 'A history of head drop, sagging of the face, and slurred speech with laughter', 'C': 'A periodic limb movement index on the preceding PSG of 37 per hour', 'D': 'The presence of HLA DQB1*0602'}	B	B	B
113	{'A': 'Afternoon melatonin and evening bright light', 'B': 'Evening melatonin and morning bright light', 'C': 'Morning melatonin and evening bright light', 'D': 'Morning melatonin and morning bright light'}	B	B	B
114	{'A': 'Ventilatory support is generally required during both wakefulness and sleep', 'B': 'Most patients are hypotonic at birth', 'C': 'Weight loss improves hypoventilation', 'D': 'Cognitive function is normal in many patients'}	D	D	D
115	{'A': 'All insomnia patients should undergo actigraphy', 'B': 'Actigraphy is suggested for adults but not children', 'C': 'Actigraphy is suggested for children but not adults', 'D': 'Actigraphy is suggested for both adults and children'}	D	D	D
116	{'A': 'Attachment disorders', 'B': 'Failure to thrive', 'C': 'Normal developmental behavior', 'D': 'Separation anxiety disorder'}	C	C	C
117	{'A': 'An abrupt shift of EEG frequency including alpha, theta, and/or frequencies >16 Hz (but not spindles) that last at least 3 sec', 'B': 'The arousal (change in EEG frequency) must be preceded by at least 10 sec of stable sleep', 'C': 'A concurrent increase in submental EMG lasting at least 1 sec', 'D': 'There are no unique rules regarding scoring arousals from stage R sleep'}	C	C	C
118	{'A': 'Associated with a mutation in Hcrtr2 gene', 'B': 'There is a decrease in the period length of the clock', 'C': 'Associated with a mutation in LRRK2 gene', 'D': 'Inheritance pattern is autosomal recessive', 'E': 'Associated with a mutation in BTBD9 gene'}	B	B	B
119	{'A': 'Circadian clock gene hper3 is associated with delayed sleep phase syndrome', 'B': 'Advanced sleep phase syndrome is common in children', 'C': 'Irregular sleep-wake rhythm disorder is characteristic of blind persons', 'D': 'Women are more susceptible to shift work disorder'}	A	A	A
120	{'A': 'Sleep onset REM sleep (SOREMP) within 15 minutes of onset of nocturnal sleep is highly sensitive for narcolepsy diagnosis', 'B': 'The MSLT has been validated to be used at night in patients with night shift schedule', 'C': 'The presence of multiple SOREMPS during the MSLT is more specific finding in narcolepsy than is mean sleep latency less than or equal to eight minutes', 'D': 'Approxima…	C	C	C
121	{'A': 'Less potent hypnotics', 'B': 'Equally effective anxiolytic property', 'C': 'More likely to cause tolerance', 'D': 'Less likely to alter sleep architecture'}	D	D	D
122	{'A': 'Behavior and lifestyle modification', 'B': 'Starting modafinil or other stimulants', 'C': 'Starting sodium oxybate', 'D': 'All of the above'}	D	D	D
123	{'A': 'Reflux because she is reported to need a bottle at night to go back to sleep.', 'B': 'Night terrors because she cries and is not able to be comforted right away.', 'C': 'Sleep associations in which a caregiver is needed to fall asleep and go back to sleep.', 'D': 'Normal sleep pattern since a toddler usually wakes up 3 times a night.'}	C	C	C
124	{'A': 'Tasimelteon most common side effect is somnolence', 'B': 'Ramelteon is a melatonin agonist with similar effect on receptors as tasimelteon', 'C': 'Tasimelteon is contraindicated in patients taking valproic acid', 'D': 'The half life is 8 hours', 'E': 'Acts on both melatonin 1 (MT-1) and melatonin 2 (MT-2) receptors'}	E	E	E
125	{'A': 'Adenosine', 'B': 'Dopamine', 'C': 'Histamine', 'D': 'Orexin'}	A	A	A
126	{'A': 'ADHD', 'B': 'Primary snoring and ADHD', 'C': 'Upper airway resistance syndrome (UARS)', 'D': 'Obstructive sleep apnea hypopnea syndrome'}	D	D	D
127	{'A': '44-year old male with hypertension, obesity with a body mass index (BMI) of 45 kg/m2 and severe obstructive sleep apnea with an AHI of 35 per hour.', 'B': '53-year old female with a BMI of 29 kg/m2, grade 4 tonsillar hypertrophy and concentric collapse of the retropalatal airway during drug-induced sleep endoscopy.', 'C': '60-year old male with heart failure with reduced ejection fraction …	D	D	D
128	{'A': 'Paroxetine', 'B': 'Sertraline', 'C': 'Prazosin', 'D': 'Quetiapine'}	C	C	C
129	{'A': 'Sawtooth waves', 'B': 'Low chin EMG tone', 'C': 'Rapid eye movements', 'D': 'All of the above'}	D	D	D
130	{'A': 'Hypotonia', 'B': 'Tonsillar hypertrophy', 'C': 'Gastroesophageal reflux (GER)', 'D': 'Laryngomalacia'}	B	B	B
131	{'A': '>0.4', 'B': '>0.5', 'C': '>0.8', 'D': '>1.0'}	D	D	D
132	{'A': 'Order an electroencephalogram to evaluate for seizures', 'B': 'Order a ferritin level to treat restless legs syndrome', 'C': 'Order leg actigraphy', 'D': 'Order a polysomnogram to evaluate for obstructive sleep apnea'}	D	D	D
133	{'A': 'Mydriasis is a common feature', 'B': 'The patient is at increased risk of becoming a sleepwalker', 'C': 'These patients should be referred for psychological evaluation', 'D': 'Typically emerges in 4-12-year-olds'}	B	B	B
134	{'A': 'Excessive daytime sleepiness', 'B': 'Disturbances in attention, behavior and/or academic performance', 'C': 'Failure to thrive or growth retardation', 'D': 'Precocious puberty'}	B	B	B
135	{'A': 'Prevalence of sleep apnea appears to be more frequent in CKD than general population', 'B': 'Severity of sleep apnea does not appear to change with severity of renal dysfunction', 'C': 'CKD patients with OSA often present with more symptoms of snoring and witnessed apneas.', 'D': 'CKD patients often have higher BMI compared with controls with comparable AHI'}	A	A	A
136	{'A': '2-12 months', 'B': '1-4 years', 'C': '5-10 years', 'D': '11-18 years'}	C	C	B
137	{'A': 'BTBD9', 'B': 'DQB1*0602', 'C': 'HLAB27', 'D': 'PHOX2B'}	D	D	D
138	{'A': 'Sleep disordered breathing is present in 5% of children', 'B': 'The spontaneous cure rate is 15% per year', 'C': 'It only occurs in NREM sleep', 'D': 'There is no difference in prevalence between boys and girls'}	B	B	B
139	{'A': 'Avoid bright light on arrival and throughout the afternoon and take melatonin 0.5 mg at bedtime', 'B': 'Avoid bright light on arrival and throughout the afternoon and take melatonin 3 mg at bedtime', 'C': 'Seek bright light on arrival and throughout the afternoon and take melatonin 0.5 mg on arrival', 'D': 'Seek bright light on arrival and throughout the afternoon and take melatonin 3 mg a…	D	D	D
140	{'A': 'Clonazepam', 'B': 'Suvorexant', 'C': 'Tasimelteon', 'D': 'Zolpidem'}	C	C	C
141	{'A': 'TSH levels are high upon awakening and then begin to rapidly decrease in the afternoon time before having its nadir before bedtime', 'B': 'TSH levels are high upon awakening and then slowly decrease throughout the day and sleep period', 'C': 'TSH levels are low upon awakening and begin to increase in the evening time before peaking before bedtime', 'D': 'TSH levels are low upon awakening a…	C	A	C
142	{'A': 'HLA-DQB1*0301 predisposes to early onset', 'B': 'HLA-DQB1*0602 is present in 38-50% of the general population', 'C': 'Narcolepsy is present in 3-4% first degree relatives of narcolepsy type 1 patients', 'D': 'HLA-DQB1*0501 has been associated with a predisposition to narcolepsy after 2009 Pandemrix flu vaccine'}	A	C	A
143	{'A': 'Chronic Insomnia', 'B': 'Chronic insufficient sleep syndrome', 'C': 'Short sleep duration due to long term volitional sleep restriction', 'D': 'Sleep quality and duration is within adult normal range', 'E': 'Constitutional disposition for decreased sleep requirement'}	E	E	E
144	{'A': 'Normal sleep duration if patients are allowed to sleep ad libitum', 'B': 'Progressive daily advance in sleep-onset and wake times', 'C': 'Abnormally short intrinsic circadian period (< 24 hours)', 'D': 'Higher frequency among sighted individuals'}	A	A	A
145	{'A': 'Insufficient sleep opportunity to counteract sleep loss', 'B': 'Misalignment of sleep and circadian rhythms', 'C': 'Conditioned arousal to the bedroom environment', 'D': 'Insufficient build-up of homeostatic sleep drive'}	D	D	D
146	{'A': 'Removal of the distinction between primary and secondary insomnia', 'B': 'Removal of the distinction between short term and chronic insomnia', 'C': 'Addition of the distinction between insomnia with and without polysomnographically demonstrated short sleep', 'D': 'Addition of the distinction between different clinical subtypes of insomnia'}	A	A	A
147	{'A': 'No other test is required', 'B': 'Echocardiogram', 'C': 'Arterial blood gas', 'D': 'Overnight oximetry'}	A	C	D
148	{'A': 'Kleine-Levin Syndrome', 'B': 'KlÃ¼ver-Bucy Syndrome', 'C': 'Brown-SÃ©quard syndrome', 'D': 'King-Kopetzky syndrome (KKS)'}	A	A	A
149	{'A': 'Childhood onset insomnia', 'B': "Co-morbid Alzheimer's disease", 'C': 'Prominent daytime sleepiness', 'D': 'Co-morbid depression'}	C	C	C
150	{'A': 'Improvement with dopaminergic therapy', 'B': 'The presence of periodic limb movements on a polysomnogram', 'C': 'Slowed conduction velocities on lower extremity nerve conduction studies', 'D': 'Symptoms worsen in the evening or night'}	D	D	D
151	{'A': 'Reading eye movements', 'B': 'Slow eye movements', 'C': 'Vertex sharp waves', 'D': 'Rapid eye movements'}	E	A	A
152	{'A': 'BTBD9', 'B': 'MECP2', 'C': 'PER2', 'D': 'PHOX2B'}	A	A	A
153	{'A': 'â‰¥ 20%', 'B': 'â‰¥ 30%', 'C': 'â‰¥ 40%', 'D': 'â‰¥ 50%'}	A	A	A
154	{'A': 'AHI greater than 15 approximately doubles the risk of hypertension', 'B': 'CSF orexin level increases with sleepiness', 'C': 'Cor pulmonale occurs in more than 20% of the patients', 'D': 'Sleep apnea causes ventricular arrhythmias in men but not in women'}	A	A	A
155	{'A': 'Eszopiclone', 'B': 'Methylphenidate', 'C': 'Pramipexole', 'D': 'Zolpidem'}	C	C	C
156	{'A': 'Begin iron replacement', 'B': 'Check ferritin levels', 'C': 'Offer a dopamine agonist', 'D': 'Order overnight polysomnography for evaluation of periodic limb movements during sleep'}	B	B	B
157	{'A': 'Natural light in the morning while traveling home from the night shift and reverting to a nighttime sleep schedule on days off has prevented her from adapting to the night shift schedule', 'B': 'Trazodone administration on weekends and days off has phase advanced her circadian rhythm and is preventing her from sleeping during the morning and early afternoon hours', 'C': 'The zolpidem dose …	A	A	A
158	{'A': 'Inner restlessness leading to desire to move entire body', 'B': 'Uncomfortable and unpleasant sensations in legs', 'C': 'Tingling and numbness in lower extremities', 'D': 'Urge to move the legs'}	D	D	D
159	{'A': 'When negative, subjective assessment of sleepiness is unreliable in occupational settings', 'B': 'Untreated severe OSA is not a disqualifying condition for commercial drivers', 'C': 'OSA is rare among commercial drivers', 'D': 'Correlating crash risk with OSA severity, as measured by AHI, is generally reliable'}	A	A	A
160	{'A': 'Alprazolam', 'B': 'Propranolol', 'C': 'Prazosin', 'D': 'Valproic acid'}	C	C	C
161	{'A': 'Melatonin subsequent to awakening in the morning', 'B': 'Zolpidem', 'C': 'Melatonin during evening hours', 'D': 'Evening light therapy'}	C	C	C
162	{'A': '~8.5 hours', 'B': '10-12 hours', 'C': '14-15 hours', 'D': '16-17 hours'}	D	D	D
163	{'A': 'Pharmacotherapy (e.g. sedative medications) represents the first-line therapy', 'B': 'Evening light therapy is indicated', 'C': 'The familial form is associated with a genetic mutation', 'D': 'Both responses B and C are correct'}	D	D	D
164	{'A': '4-year-old male with AHI 5/h; central index 1/h; time below oxygen saturation 90% - 0 m', 'B': '47-year-old female with AHI 85/h; central index 15/h; time below oxygen saturation 90% - 30 m', 'C': '53-year-old male with AHI 25/h; central index 2/h; time below oxygen saturation 90% - 10 m', 'D': '58-year-old male with AHI 10/h; central index 0/h; time below oxygen saturation 90% - 150 m'}	C	C	C
165	{'A': 'Premorbid/innate hyperarousal', 'B': 'Maladaptive behaviors related to sleep', 'C': 'Poor sleep hygiene', 'D': 'Changes in sleep-wake schedule'}	A	A	A
166	{'A': 'Improvement of sleepiness/insomnia when off work for one week', 'B': 'Mean sleep latency of <12 minutes on multiple sleep latency test following a work shift', 'C': 'Polysomnogram during a typical daytime sleep episode after a work shift', 'D': 'Sleepiness and/or insomnia are associated with the shift work schedule for at least three months'}	D	D	D
167	{'A': 'Reduction in hippocampal volume', 'B': 'Lower global and/or regional cortical levels of GABA', 'C': 'Increased activation of task-related regions during task-based Fmri', 'D': 'Decreases in regional brain activity during NREM sleep'}	B	B	B
168	{'A': 'Older individuals', 'B': 'Increased body mass index', 'C': 'Larger neck circumference', 'D': 'Positional sleep apnea'}	D	D	D
169	{'A': 'CBT intervention', 'B': 'Oxygen desaturation', 'C': 'Subjective sleepiness', 'D': 'Increased nasal resistance'}	D	D	D
170	{'A': 'Oxycodone', 'B': 'Fluoxetine', 'C': 'Obstructive sleep apnea', 'D': "Parkinson's disease"}	B	B	B
171	{'A': 'Wake up at the same time every day, regardless of sleep duration', 'B': 'Reduce time in bed to a total of 5.5 hours', 'C': 'Exposure to bright white light for 30 minutes each morning', 'D': 'Eliminate daytime napping in the afternoon'}	A	A	A
172	{'A': 'Hypersomnia associated with a psychiatric disorder', 'B': 'Hypersomnia due to a medical disorder', 'C': 'Idiopathic hypersomnia', 'D': 'Narcolepsy type 2'}	B	B	B
173	{'A': 'Norepinephrine dopamine reuptake inhibitors', 'B': 'Tricyclic antidepressants', 'C': 'Atypical antipsychotics', 'D': 'Anti-epileptics'}	B	B	B
174	{'A': '470 nm', 'B': '310 nm', 'C': '600 nm', 'D': '540 nm'}	A	A	A
175	{'A': 'A distinction between primary and secondary insomnia', 'B': 'An inclusion of non-restorative sleep as insomnia symptom criteria', 'C': 'A distinction between adult and pediatric sub-classification', 'D': 'An inclusion of a provisional diagnosis distinction between short-term and chronic insomnia'}	D	D	D
176	{'A': 'An overnight polysomnogram', 'B': 'Melatonin', 'C': 'Evaluation by a mental health provider', 'D': 'A prescription sleep aid', 'E': 'Reassurance'}	C	C	C
177	{'A': 'When K-complexes or spindles are present', 'B': 'When the alpha activity is less than 15 seconds of the epoch', 'C': 'When slow waves are present for 6 seconds', 'D': 'When slow eye movements are seen'}	B	B	B
178	{'A': 'Modafinil', 'B': 'Methylphenidate', 'C': 'Risperidone', 'D': 'Lithium'}	D	D	D
179	{'A': 'Advance by 60 minutes per day', 'B': 'Advance by 120 minutes per day', 'C': 'Delay by 60 minutes per day', 'D': 'Delay by 120 minutes per day'}	C	C	D
180	{'A': 'Paradoxical Intention', 'B': 'Relaxation Techniques', 'C': 'Sleep Restriction', 'D': 'Sleep Hygiene'}	C	C	C
181	{'A': 'An advance (earlier timing) of circadian rhythms is required for alleviation of jet lag symptoms', 'B': 'A delay (later timing) of circadian rhythms is required to alleviate jet lag symptoms', 'C': 'Use of zolpidem or a comparable hypnotic at destination will alleviate jet lag symptoms', 'D': 'Protocols exist that allow one to gradually shift circadian rhythms prior to travel such that jet…	B	B	B
182	{'A': 'Hypocretin-1', 'B': 'Hypocretin-2', 'C': 'Hypocretin-1 > hypocretin-2', 'D': 'Hypocretin-2 > hypocretin-1'}	A	A	A
183	{'A': 'Continue current medications, no change', 'B': 'Add modafinil', 'C': 'Add sodium oxybate', 'D': 'Repeat sleep testing with actigraphy and sleep logs followed by PSG and MSLT'}	D	D	D
184	{'A': 'Posterior dominant rhythm of 4-5 Hz', 'B': 'K-complexes', 'C': 'Short R sleep latencies', 'D': 'Sleep cycles of 3-4 hours duration'}	C	C	C
185	{'A': 'Sleep fragmentation', 'B': 'Hypercarbia', 'C': 'Hypoxia', 'D': 'All of the above'}	D	D	D
186	{'A': 'Antidepressant therapy is indicated', 'B': 'Shortened total sleep time and intial sleep latency if PSG is performed during conventional sleep-wake times', 'C': 'Post-awakening (morning) light therapy is indicated', 'D': "The patient's condition predominantly affects young people"}	B	B	B
187	{'A': 'Paradoxical insomnia', 'B': 'Idiopathic insomnia', 'C': 'Behavioral insomnia of childhood', 'D': 'Chronic insomnia disorder'}	D	D	D
188	{'A': 'Decreased REM density has been found during inter-episode phase in bipolar disorder', 'B': 'Less than 50% of adults with bipolar disorder report clinically significant sleep disturbance between episodes, and fewer than 25% met criteria for insomnia', 'C': 'Sleep-wake cycle is unaffected in bipolar disorder', 'D': 'Patients with bipolar depression has prolonged REM sleep latency', 'E': 'Sle…	E	E	E
189	{'A': 'Because the events occur frequently during the night a prolonged video EEG is indicated to evaluate for possible seizures', 'B': 'Because the events occur frequently during the night a standard polysomnogram to evaluate for obstructive sleep apnea is indicated', 'C': 'Although the events occur frequently throughout the night, they are self- limited and brief. Reassurance and education with…	A	A	C
190	{'A': 'Older individuals adapt better to rapid phase shifts', 'B': 'There is a reduction in the circadian rhythm amplitude', 'C': 'Older patients show decreased sleep time', 'D': 'There is a phase delay in the circadian rhythm', 'E': 'There is no change in melatonin production with age"'}	B	B	B
191	{'A': 'Prolonged hours of sleep', 'B': 'Fever', 'C': 'Quiet sleep environment', 'D': 'Older Age'}	B	B	B
192	{'A': 'Report back to his medical examiner that patient is not compliant with CPAP based on specific FAA compliance guidelines', 'B': 'Report back to his medical examiner your recommendation to start methylphenidate', 'C': 'Report back to his medical examiner your recommendation to revoke his airman medical certificate', 'D': 'Report back to his medical examiner that patient is still somnolent de…	D	D	D
193	{'A': 'PHOX2B', 'B': 'HLAB27', 'C': 'BTBD9', 'D': 'DQB1*0602'}	A	A	A
194	{'A': 'Cluster headache', 'B': 'Hypnic headache', 'C': 'Paroxysmal hemicrania', 'D': 'Exploding head syndrome'}	B	B	B
195	{'A': 'REM latency of 3 minutes on the PSG, a mean sleep latency of 5 minutes on the MSLT, and 1 sleep onset REM period on the MSLT', 'B': 'REM latency of 45 minutes on the PSG, a mean sleep latency of 5 minutes on the MSLT, and 2 sleep onset REM periods on the MSLT', 'C': 'REM latency of 90 minutes on the PSG, a mean sleep latency of 5 minutes on the MSLT, and 1 sleep onset REM period on the MSL…	C	C	C
196	{'A': 'Synaptic homeostasis', 'B': 'Glymphatic clearance', 'C': 'Emotional memory', 'D': 'Episodic memory'}	C	C	C
197	{'A': 'Beta waves', 'B': 'Theta waves', 'C': 'Gamma waves', 'D': 'Alpha waves'}	D	D	D
198	{'A': 'Opens completely during wakefulness, closes completely during sleep', 'B': 'Completely closed during wakefulness, opens during sleep', 'C': 'Expands during wakefulness, contracts during sleep', 'D': 'Contracts during wakefulness, expands during sleep'}	D	D	D
199	{'A': 'Insomnia', 'B': 'Restless legs syndrome', 'C': 'Gastroesophageal reflux', 'D': 'Parasomnia'}	A	A	B
200	{'A': 'Amnesia for the episodes', 'B': 'Episodes occur later in the night', 'C': 'Later age of onset', 'D': 'Male predominance'}	A	A	A
201	{'A': 'Benign epilepsy of childhood with centrotemporal spikes', 'B': 'Benign sleep myoclonus', 'C': 'Confusional arousal', 'D': 'Nocturnal occipital lobe epilepsy'}	A	A	A
202	{'A': '0 to 1 month post term', 'B': '0 to 2 month post term', 'C': '0 to 6 month post term', 'D': '0 to 12 month post term'}	B	B	B
203	{'A': 'Conditioning factor', 'B': 'Perpetuating factor', 'C': 'Precipitating factor', 'D': 'Predisposing factor'}	C	C	C
204	{'A': 'Charcot-Marie-Tooth', 'B': 'Machado-Joseph', 'C': "Huntington's disease", 'D': 'Niemann-Pick'}	A	B	B
205	{'A': 'End stage renal disease', 'B': 'Congestive heart failure', 'C': 'Treatment emergent central sleep apnea', 'D': 'Myotonic dystrophy'}	D	D	D
206	{'A': 'Idiopathic insomnia', 'B': 'Behavioral insomnia of childhood persisting in adulthood', 'C': 'Adjustment insomnia', 'D': 'Inadequate sleep hygiene', 'E': 'Psycho-physiologic insomnia'}	A	A	A
207	{'A': 'Recommended use of nasal pressure transducer, respiratory inductance plethysmography sum (RIPsum) or respiratory inductance plethysmography flow (RIPflow) as alternative apnea sensors', 'B': 'Recommended use of oronasal thermal sensor', 'C': 'Required minimum duration of the event', 'D': 'Required percentage drop in peak signal excursion from baseline'}	C	C	C
208	{'A': 'Actigraphy with sleep diaries', 'B': 'Maintenance of wakefulness test', 'C': 'Epworth Sleepiness Scale', 'D': 'Multiple sleep latency test'}	B	B	B
209	{'A': 'Increased ACTH and cortisol secretion', 'B': 'Increased global cerebral glucose metabolism', 'C': 'Higher high-frequency (beta) EEG activity during sleep', 'D': 'All of the above'}	D	D	D
210	{'A': 'Post-awakening (morning) light therapy is indicated', 'B': "The patient's condition predominantly affects young people", 'C': 'Antidepressant therapy is indicated', 'D': 'Shortened TST/ISL if PSG performed during conventional sleep-wake times'}	D	D	D
211	{'A': 'Increase in paO2 by 3-5 mm Hg', 'B': 'Decrease in paO2 by 12-15 mm Hg', 'C': 'Decrease in paCO2 by 2-4 mm Hg', 'D': 'Increase in paCO2 by 2-8 mm Hg'}	D	D	D
212	{'A': 'Activity in the range of 4-7 Hz with slowing of background frequencies by â‰¥1 Hz from those of stage W', 'B': 'Vertex sharp waves', 'C': 'Slow eye movements', 'D': 'All of the above'}	D	D	D
213	{'A': 'Benign occipital lobe epilepsy', 'B': 'Benign rolandic epilepsy', 'C': 'Electrical status epilepticus in slow wave sleep', 'D': 'Autosomal dominant nocturnal frontal lobe epilepsy'}	D	D	D
214	{'A': 'Modafinil prescription', 'B': 'Alprazolam prescription', 'C': 'Deferred license issuance', 'D': 'License revocation'}	C	C	C
215	{'A': 'Elevated depression inventory scores', 'B': 'Eye movement density during stage R sleep', 'C': 'Low frequency EEG during wakefulness and thyroid stimulating hormone levels', 'D': 'Metabolic rate'}	D	D	D
216	{'A': 'Change enalapril (ACE inhibitor) to losartan (angiotensin receptor blocker)', 'B': 'Change propranolol to atenolol', 'C': 'Change lansoprazole to famotidine', 'D': 'Begin ramelteon at bedtime', 'E': 'Add hydrochlorothiazide'}	B	B	B
217	{'A': 'Air leak', 'B': 'Oronasal (full-face) mask use', 'C': 'Intermittent hypoxia', 'D': 'Stretch receptor activation'}	B	C	C
218	{'A': 'Chin and limb EMG tone in REM sleep is required to be characterized as tonic activity', 'B': 'An epoch of REM sleep with at least 50% with a chin EMG amplitude greater than the minimum amplitude demonstrated in NREM sleep may be characterized as REM sleep without atonia', 'C': 'In a 30-second epoch of REM sleep without atonia, among 10 sequential 3-second mini-epochs, at least 5 (50%) of t…	B	B	B
219	{'A': 'Affected children are developmentally delayed', 'B': 'It is most common in boys', 'C': 'It can occur in any stage of sleep', 'D': 'There is involvement of small muscle groups'}	C	B	B
220	{'A': 'Elevated PLMI in the PSG is a highly sensitive finding', 'B': 'Approximately 50% of patients with narcolepsy type 1 are HLA DQB1*06:02 positive', 'C': 'Familial cases are 5-10%', 'D': 'Presence of HLA DQB1*05:01 decreases the risk of narcolepsy'}	D	C	C
221	{'A': 'Light therapy at 8:00 p.m.', 'B': 'Melatonin 3 mg at 10:00 p.m.', 'C': 'Muscle relaxation therapy at 10:00 p.m.', 'D': 'Sleep restriction with bedtime at 11:00 p.m.'}	A	A	A
222	{'A': 'Increases slow wave sleep and decreases REM sleep', 'B': 'Decreases total sleep time and REM sleep', 'C': 'Decreases slow wave sleep and increases REM sleep', 'D': 'No change in sleep architecture'}	A	A	A
223	{'A': 'Symptoms must be present for at least 3 months', 'B': 'The disorder is frequently caused by medications used to treat dementia', 'C': 'Total sleep time during a 24 hour period is usually greater than 10 hours', 'D': 'Actigraphy monitoring has not been found to be helpful in diagnosing this disorder', 'E': 'Core body temperature circadian rhythm remains intact'}	A	A	A
224	{'A': 'Norepinephrine', 'B': 'Serotonin', 'C': 'Histamine', 'D': 'GABA'}	B	B	B
225	{'A': 'Laterodorsal pontine tegmentum', 'B': 'Pedunculopontine tegmentum', 'C': 'Lateral and posterior hypothalamus', 'D': 'Ventro-lateral preoptic area of hypothalamus'}	D	D	D
226	{'A': 'Advance by 30 minutes per day', 'B': 'Advance by 60 minutes per day', 'C': 'Delay by 30 minutes per day', 'D': 'Neither advance nor delay'}	D	D	D
227	{'A': 'An increase in chin EMG tone above the level of stage R is seen and criteria for stage N1 are met', 'B': 'One or more non-arousal associated K complexes or sleep spindles are present in the first half of the epoch in the absence of rapid eye movements, even in chin EMG tone remains low', 'C': 'An arousal occurs followed by low-amplitude, mixed-frequency EEG and slow eye movements', 'D': 'A…	D	D	D
228	{'A': 'Hypnic headache', 'B': 'Hemicrania horologica', 'C': 'Migraine', 'D': 'Chronic paroxysmal hemicrania'}	A	A	A
229	{'A': 'Zaleplon', 'B': 'Eszopiclone', 'C': 'Zolpidem', 'D': 'Flurazepam'}	D	D	D
230	{'A': 'Catathrenia', 'B': 'Sleep talking', 'C': 'Obstructive sleep apnea', 'D': 'Night terrors'}	A	A	A
231	{'A': 'Obesity hypoventilation syndrome', 'B': 'Idiopathic central alveolar hypoventilation', 'C': 'Idiopathic pulmonary hypertension', 'D': 'Kyphoscoliosis'}	B	B	D
232	{'A': 'Excessive daytime sleepiness', 'B': 'Insomnia', 'C': 'Periodic limb movements in sleep', 'D': 'REM sleep behavior disorder'}	B	B	B
233	{'A': 'Always, because stage N1 consists of all alpha waves', 'B': 'Sometimes, if the alpha is present for less than 15 seconds', 'C': 'Sometimes, if the alpha is present for at least 15 seconds', 'D': 'Never, because Stage N1 cannot have alpha waves'}	B	B	B
234	{'A': '3 mg of melatonin administered at bedtime', 'B': '3 mg of melatonin administered at dinnertime (6:30 pm)', 'C': 'Blue light therapy for 60 minutes at 10,000 lux between 2:00-4:00 p.m.', 'D': 'White light therapy, 2500â€“5000 between 09:00â€“11:00 AM'}	D	D	D
235	{'A': 'All-cause mortality', 'B': 'Atrial fibrillation', 'C': 'Dyslipidemia', 'D': 'Allergies/atopy'}	A	A	A
236	{'A': 'There exists a linear relationship between pulmonary hypertension severity and AHI.', 'B': 'Pulmonary hypertension associated with OSA appears to be moderate to high.', 'C': 'Nocturnal supplemental oxygen should be prescribed to all patients with obstructive sleep apnea and pulmonary hypertension.', 'D': 'Treatment with nocturnal CPAP results in reduction in pulmonary artery pressure in pa…	D	D	D
237	{'A': 'Gradually reduce nighttime feedings', 'B': 'Put infant to bed drowsy', 'C': 'Short bedtime ritual', 'D': 'Gradual extinction'}	B	D	B
238	{'A': 'Core body temperature nadir is typically around 4 a.m.', 'B': 'Magnitude of phase delay varies significantly from day to day', 'C': 'Primary complaint is inability to initiate and maintain sleep', 'D': 'Sleep is of normal quality and duration for age when sleeping on preferred schedule'}	D	D	D
239	{'A': 'Cataplexy', 'B': 'Opiate overdose', 'C': 'Sleep attack', 'D': 'Sodium oxybate overdose'}	D	D	D
240	{'A': 'Prescribe zolpidem', 'B': 'Reassurance', 'C': 'Obtain an ECHO first, then repeat his PSG with consideration for ASV', 'D': 'Repeat his PSG with consideration for ASV'}	B	B	C
241	{'A': 'The eventual outcome is most likely to be increasingly frequent attacks until he is comatose, leading to a shortened life expectancy', 'B': 'The eventual outcome is most likely to be persistent attacks with permanent cognitive impairment but a normal life expectancy', 'C': 'The eventual outcome is most likely to be resolution of attacks but with permanent cognitive impairment and a shorten…	D	D	D
242	{'A': 'Pramipexole', 'B': 'Fingolimod', 'C': 'Copaxone', 'D': 'Hydrocortisone'}	A	A	A
243	{'A': 'Association with a SNP in the T cell receptor alpha (TCRA) locus', 'B': 'Increased incidence following Epstein Barr virus (EBV) infection', 'C': 'Comorbid autoimmune diseases in approximately 50%', 'D': 'Antibodies to hypocretin receptor 2 frequently present'}	A	A	A
244	{'A': 'Stop the nap immediately', 'B': 'Stop nap at 9:00AM', 'C': 'Stop nap at 8:55 AM', 'D': 'Stop nap at 9:05 AM'}	A	C	A
245	{'A': 'Sodium bicarbonate is neither sensitive nor specific for this diagnosis', 'B': 'Tracheostomy may not completely correct sleep related breathing disorder', 'C': 'CPAP is ineffective in this disorder', 'D': 'Supplemental oxygen does not increase the risk of worsening hypercapnia'}	B	B	B
246	{'A': 'Paradoxical insomnia', 'B': 'Insomnia secondary to medical issues', 'C': 'Limit setting insomnia', 'D': 'All of the above'}	D	D	D
247	{'A': 'Co-sleeping', 'B': 'Side sleep position', 'C': 'Softer bedding', 'D': 'Supine sleep position'}	D	D	D
248	{'A': 'Pressures that control obstructive events during REM are an effective treatment', 'B': 'Persistent central sleep apnea is more common in chronic PAP users compared to those started on initial PAP treatment', 'C': 'Central events during PAP treatment are typically exacerbated during stage N3 sleep', 'D': 'AHI is often higher during NREM compared to REM'}	D	D	D
249	{'A': 'Administer clonidine before bedtime', 'B': 'Administer melatonin before bedtime', 'C': 'Change parental behavior', 'D': 'Refer to psychiatry for separation anxiety'}	C	C	C
250	{'A': 'Positional to lateral sleep therapy is an adequate means of treating OSA in later semesters of pregnancy', 'B': 'Surgical management of the upper airway is an acceptable treatment option for pregnant women considering limited therapeutic alternatives in this patient population', 'C': 'Weight loss is important adjunctive to treatment of sleep disordered breathing in pregnant women', 'D': 'N…	D	A	D
251	{'A': 'SDB typically worsens from acute to subacute phase', 'B': 'If there is neurologic improvement, obstructive events will improve more than central', 'C': 'Patients with TIA will have similar prevalence of SDB compared to patients with stroke', 'D': 'Hemorrhagic stroke will have lower frequency of SDB than non-hemorrhagic stroke'}	C	C	C
252	{'A': '1-2 hours after the nadir', 'B': '3-6 hours after the nadir', 'C': '12-14 hours after the nadir', 'D': '3-6 hours before the nadir'}	D	D	D
253	{'A': 'Start clonazepam, nightly before bedtime', 'B': 'In-lab PSG', 'C': 'Home sleep test (HST) and if normal then, in lab -PSG', 'D': 'Referral to neurology'}	B	B	B
254	{'A': 'REM onset sleep is often seen in infants < 2-3 months post-term', 'B': 'K-complexes first appear in frontal regions 1 year of age', 'C': 'Sleep cycles in newborn term infants last 3-4 hours', 'D': 'Sleep spindles first appear over central region at 40 weeks conceptional age'}	A	A	A
255	{'A': 'Family history of RLS', 'B': 'History of RLS in prior pregnancy', 'C': 'History of RLS in past', 'D': 'Serum hemoglobin < 11 g/Dl'}	B	B	B
256	{'A': 'Gastric acid secretion peaks between 10 p.m. to 2 a.m.', 'B': 'Relaxation in the upper esophageal sphincter pressure during sleep results in acid reflux', 'C': 'Increased parasympathetic activity increases salivation.', 'D': 'CPAP can exacerbate gastroesophageal reflux'}	A	A	A
257	{'A': 'Periodic breathing for >= 10% of the total sleep time', 'B': 'Periodic breathing for >=20% of the total sleep time', 'C': 'Recurrent prolonged (>10 seconds duration) central apneas', 'D': 'Recurrent prolonged (>20 seconds duration) central apneas'}	D	B	D
258	{'A': 'Initiate treatment with Prazosin along with referral to psychology for dream rehearsal therapy', 'B': 'Initiate treatment with clonazepam O.5 mg 1 hr before bed and counsel about a safe sleep environment', 'C': 'Recommend substitution of mirtazapine by bupropion and refer patient to psychiatry', 'D': 'Recommend substitution of mirtazapine by duloxetine and refer patient to psychiatry', 'E'…	C	E	C
259	{'A': 'Onset is during childhood', 'B': 'Depression is usually present', 'C': 'It predisposes to REM sleep behavior disorder later in life', 'D': 'Occurs more commonly in the supine position', 'E': 'Hypersomnia is a predisposing factor'}	D	D	D
260	{'A': 'Perform in-lab polysomnography', 'B': 'Prescribe an autotitrating positive pressure device', 'C': 'Prescribe supplemental oxygen of 2 liters per minute to be worn at night', 'D': 'Repeat home sleep apnea test'}	A	A	A
261	{'A': 'Lithium', 'B': 'Lamotrigine', 'C': 'Valproic acid', 'D': 'Fluoxetine'}	A	A	A
262	{'A': 'Chronotherapy to advance bedtime', 'B': 'Complete a Morningness-Eveningness Questionnaire', 'C': 'Complete a two-week sleep diary', 'D': 'Delay bedtime until 11:00 p.m. every night'}	C	C	C
263	{'A': 'High amplitude mixed frequency EEG activity without K complexes', 'B': 'Low amplitude mixed frequency EEG activity without K complexes or sleep spindles', 'C': 'Low amplitude mixed frequency EEG activity without K complexes and with or without sleep spindles', 'D': 'High amplitude mixed frequency EEG activity without K complexes or sleep spindles'}	B	B	B
264	{'A': 'Sleep spindles-20 weeks post-term', 'B': 'K-complexes-8 months post-term', 'C': 'Trace alternant- 40 weeks conceptional age', 'D': 'Slow wave activity-2 months post-term'}	D	C	C
265	{'A': 'Methylphenidate', 'B': 'Modafinil', 'C': 'Ropinirole', 'D': 'Zolpidem'}	B	B	B
266	{'A': 'Anterior', 'B': 'Dorsomedial', 'C': 'Pulvinar', 'D': 'Reticular nucleus'}	B	B	B
267	{'A': 'Sleep hygiene education alone', 'B': 'Sleep restriction', 'C': 'Stimulus control', 'D': 'Paradoxical intention'}	A	A	A
268	{'A': 'Active sleep', 'B': 'Central apnea with myoclonic jerks', 'C': 'Myoclonic seizure', 'D': 'Obstructive sleep apnea'}	A	A	A
269	{'A': 'Histamine', 'B': 'Dopamine', 'C': 'GABA-A', 'D': 'Orexin'}	A	A	A
270	{'A': 'Approximately midnight', 'B': 'Near the minimum of core body temperature', 'C': 'During melatonin nadir', 'D': 'Near maximum of core body temperature'}	A	A	B
271	{'A': 'REM AHI in women tends to be lower than REM AHI in men', 'B': 'Men and women with similar BMIs will also have similar AHIs', 'C': 'Women tend to have more severe oxygen desaturations with obstructive events than men', 'D': 'NREM AHI in women tends to be lower than NREM AHI in men'}	D	D	D
272	{'A': 'Amygdala', 'B': 'Hypothalamus', 'C': 'Inferior temporal gyrus', 'D': 'Medial prefrontal cortex'}	D	D	D
273	{'A': 'Synapses upscale during wakefulness, downscale during sleep', 'B': 'Synapses downscale during wakefulness, upscale during sleep', 'C': 'Synapses form during wakefulness, and break down during sleep', 'D': 'Synapse upscale during wakefulness and upscale during sleep'}	A	A	A
274	{'A': 'Central events are more frequent in active (REM) sleep', 'B': 'Caffeine and Theophylline may exacerbate symptoms', 'C': 'It is always associated with underlying neurological disorders', 'D': 'Affected infants never require invasive ventilatory support'}	A	A	A
275	{'A': 'During a cataplexy episode, diaphragmatic activity is impaired', 'B': 'Less than half of patients have the human leukocyte antigen DQB1*0602 allele', 'C': 'Nocturnal sleep disruption is present in most patients', 'D': 'Serum hypocretin 1 receptor levels are low'}	C	C	C
276	{'A': 'BMI = 25', 'B': 'Epworth = 8', 'C': 'AHI = 3', 'D': 'Age = 65 years'}	C	C	C
277	{'A': 'Seizures are more likely to occur during non-REM sleep than during REM sleep.', 'B': 'Frontal lobe seizures are most likely to occur during drowsy periods mostly during late afternoon or after lunch.', 'C': 'Somnambulism and bed wetting are more common in children than in adults and are manifestations of a seizure disorder that occurs during sleep.', 'D': 'Benign Rolandic epilepsy is a sei…	A	A	A
278	{'A': 'People with narcolepsy have a decreased risk of hypertension', 'B': 'People with narcolepsy have higher risk of hypertension, regardless of stimulant therapy', 'C': 'People with narcolepsy can have hypertension solely due to stimulant therapy', 'D': 'People with narcolepsy do not have higher risk of hypertension'}	B	B	B
279	{'A': 'Neurofibrillary tangles', 'B': 'Hyperphosphorylated tau inclusions in neurons', 'C': 'Neuritic amyloid plaques', 'D': 'Toxic accumulations of polyglutamine-containing proteins', 'E': 'a-synuclein-positive cytoplasmic inclusion'}	E	E	E
280	{'A': 'No change in sleep latency', 'B': 'No change in total sleep time', 'C': ')No change in sleep efficiency', 'D': 'Increased frequency of arousals', 'E': 'Normal (PSG is never indicated for SWSD)'}	D	D	D
281	{'A': 'Patient has decreased CS hypocretin-1 levels.', 'B': 'Patient has mean sleep latency of 9 min.', 'C': 'No lumbar puncture or CSF testing was conducted.', 'D': 'Patient has no sleep-onset REM periods on testing', 'E': 'Patient is witnessed falling to floor while laughing.'}	C	C	C
282	{'A': 'Fluoxetine', 'B': 'Lithium', 'C': 'Clonazepam', 'D': 'Methadone', 'E': 'Gabapentin'}	E	B	B
283	{'A': 'Venlafaxine', 'B': 'Citalopram', 'C': 'Duloxetine', 'D': 'Nefazodone', 'E': 'Desipramine'}	D	D	D
284	{'A': 'REM sleep behavior disorder', 'B': 'Exploding head syndrome', 'C': 'Hypnic headache syndrome', 'D': 'Sleep terrors', 'E': 'Nocturnal panic attacks'}	B	B	B
285	{'A': 'Cerebellum', 'B': 'Cerebral cortex', 'C': 'Pons', 'D': 'Corpus callosum', 'E': 'Frontal lobe'}	C	C	C
286	{'A': 'Onset between ages 20-30', 'B': 'Female gender:', 'C': 'Parkinson disease', 'D': 'History of psychiatric disorder', 'E': 'Aggressive or abusive personality'}	C	C	C
287	{'A': 'Has greatest prevalence in ages 40-50 years', 'B': 'Increases with age', 'C': 'Typically occurs in last half of sleep in REM stage', 'D': 'Demonstrates no familial pattern', 'E': 'Occurs in around 15% of children'}	E	E	E
288	{'A': 'in the first half of the night, glucose metabolism is greatest.', 'B': 'Glucose utilitation is greatest during wake and lowest during non-REM', 'C': 'Effects of tating throughout sieep causes a tradual reduction in serum" glucose and consequently brain glucose stilization.', 'D': 'Cerebral glucose metabotan paterns differ during daytime sleep patterns.'}	B	B	B
289	{'A': 'Patient has elevated CSF hypocretin-1 levels.', 'B': 'Patient is HLA subtype DQB1*0602.', 'C': 'Mean sleep latency is <8 minutes.', 'D': 'Patient experiences hypnogogic hallucinations.', 'E': 'Patient experiences sleep paralysis.'}	A	A	A
290	{'A': 'Histamine', 'B': 'Glutamate', 'C': 'Glycine', 'D': 'Serotonin', 'E': 'Norepinephrine'}	C	C	C
291	{'A': 'REM sleep prompts a consistently slower heart rate.', 'B': 'In non-REM and tonic REM sleep, parasympathetic tone predominates (reduced heart rate, cardiac output, and blood pressure).', 'C': 'There are minimal changes in heart rate during REM.', 'D': 'In non-REM and phasic REM sleep, sympathetic tone predominates (reduced heart rate and blood pressure).'}	B	B	B
292	{'A': 'Acetylcholine', 'B': 'Orexin', 'C': 'Histamine', 'D': 'Dopamine', 'E': 'Serotonin'}	B	B	B
293	{'A': 'Observe at current pressure', 'B': 'Increase IPAP', 'C': 'Increase IPAP and EPAP', 'D': 'Start supplemental oxygen', 'E': 'Change to CPAP'}	B	B	B
294	{'A': 'Increased number of T-cell lymphocytes and natural killer cells', 'B': 'Increased interleukin-1, interferon, and tumor necrosis factor', 'C': 'Increased lymphocyte mitogenesis and phagocytosis', 'D': 'Decreased circulating immunoglobulins and immune complexes', 'E': 'Fever'}	B	B	D
295	{'A': 'Normal sleep efficiency', 'B': 'Decreased frequency of awakenings', 'C': 'Increased NREM stage 1 sleep', 'D': 'Increased REM sleep', 'E': 'High frequency of obstructive sleep apnea'}	C	C	E
296	{'A': 'Obesity-related hypoventilation syndrome', 'B': 'Central sleep apnea', 'C': 'Obstructive sleep apnea', 'D': 'Rapid-onset Obesity with Hypothalamic Dysfunction, Hypoventilation, and Autonomic Dysregulation', 'E': 'Idiopathic central alveolar hypoventilation'}	D	D	D
297	{'A': 'Central apnea', 'B': 'Neurologically related sleep disorders', 'C': 'Circadian rhthym disorders', 'D': 'Obstructive sleep apnea', 'E': 'Mixed apnea'}	D	D	D
298	{'A': 'Chin electromyogram (EMG)', 'B': 'Oxygen saturation', 'C': 'Airflow signals', 'D': 'Electrocardiogram (ECG)', 'E': 'Somatosensory evoked potentials (SSEP)'}	E	E	E
299	{'A': 'It has no abuse potential', 'B': 'It is taken in divided doses during the night', 'C': 'It is a serotonin and adrenergic reuptake blocker', 'D': 'It is not a controlled substance'}	B	B	B
300	{'A': 'Dementia with Lewy bodies', 'B': "Alzheimer's dementia", 'C': 'Bipolar disorder type I', 'D': 'Amyotrophic lateral sclerosis', 'E': 'Corticobasal ganglionic degeneration'}	D	A	A
301	{'A': 'Noradrenaline', 'B': 'Acetylcholine', 'C': 'Serotonin', 'D': 'Histamine', 'E': 'Hypocretin'}	E	E	E
302	{'A': 'Melatonin', 'B': 'L-tryptophan', 'C': 'Diphenhydramine', 'D': 'None of the above'}	C	C	C
303	{'A': 'Nightmares', 'B': 'Confusional arousals', 'C': 'Sleep-related hallucinations', 'D': 'Sleep terrors', 'E': 'Sleep enuresis'}	A	A	A
304	{'A': 'Locus coeruleus', 'B': 'Tuberomammillary nucleus', 'C': 'Pedunculopontine nucleus', 'D': 'Laterodorsal tegmental nucleus', 'E': 'Ventral mesencephalic tegmentum'}	E	E	E
305	{'A': '2:00am to 6:00am', 'B': '6:00am to 10:00am', 'C': '12:00pm to 4:00pm', 'D': '6:00pm to 10:00pm', 'E': '10:00pm to 2:00am'}	E	E	E
306	{'A': 'Myasthenia gravis', 'B': 'Congestive heart failure', 'C': 'Cardiac dysrhythmia', 'D': 'Asthma', 'E': 'Choanal stenosis'}	A	A	A
307	{'A': 'Outer canthus of eyes', 'B': 'Inner canthus of eyes', 'C': 'Mid-lower eyelids', 'D': 'Mid-upper eyelids'}	A	A	A
308	{'A': 'Non-prescription melatonin', 'B': 'Non-prescription antihistamines', 'C': 'Barbituates', 'D': 'Ramelteon'}	D	D	D
309	{'A': 'Lowest heart rate occurs during slow-wave sleep.', 'B': 'Vagal predominance occurs during REM sleep.', 'C': 'NREM sleep is characterized by episodic increases in heart rate.', 'D': 'As sleep deepens, the sympathetic dominance increases.', 'E': 'During tonic REM, episodes of heart rate acceleration occur commonly.'}	A	A	A
310	{'A': '=>2 SOREMPs on MSLT', 'B': 'Mean sleep latency <8 minutes on MSLT', 'C': 'Low CSF hypocretin', 'D': 'History of cataplexy'}	B	B	B
311	{'A': 'Alcohol-related neuropathy', 'B': 'Periodic limb movements of sleep', 'C': 'Restless leg syndrome', 'D': 'Radiculopathy', 'E': 'Neuroleptic-induced akathisia'}	C	C	C
312	{'A': 'During luteal phase, stage N2 Sleep decreases', 'B': 'During luteal phase, sleep spindles decrease in frequency.', 'C': 'During follicular phase, compared to luteal phase, REM sleep is increased', 'D': 'During menstruation, there is decreased latency to stage N3.', 'E': 'During luteal phase, sleep efficiency is increased.'}	C	C	C
313	{'A': 'Patient has daily periods of irrepressible need to sleep or daytime lapses into sleep for 23 months.', 'B': 'MSLT shows mean sleep latency of $8 minutes.', 'C': 'CSF hypocretin level is reduced.', 'D': 'For diagnosis, early onset REM is defined as occurring within 30 minutes of sleep'}	D	D	D
314	{'A': '10 years', 'B': '15 years', 'C': '2 months', 'D': '8 years', 'E': '5 years'}	B	A	A
315	{'A': 'Acetylcholine', 'B': 'Dopamine', 'C': 'Histamine', 'D': 'Glycine', 'E': 'GABA'}	A	A	A
316	{'A': 'Benzodiazepines induce sleepiness by modulating serotonin reuptake.', 'B': 'Caffeine acts as a stimulant by blocking adenosine receptors.', 'C': 'Amphetamine modulates GABA-A receptors to cause brain arousal.', 'D': 'Histamine causes sedation by stimulating the posterior hypothalamus.'}	B	B	B
317	{'A': 'Oxygen desaturations are usually more severe in CSB.', 'B': 'OSA usually manifests a shorter apneic interval (relative to respiratory phase) than CSB.', 'C': 'Presence of obstructive apneas precludes a diagnosis of CSB.', 'D': 'If a CSB pattern coexists with obstructive apneas/hypopneas, 290% of events must be central to diagnose CSB.', 'E': 'CSB may emerge during treatment of OSA with con…	E	E	E
318	{'A': 'Diagnostic criteria includes presence of leg movements on polysomnography.', 'B': 'Diagnosis requires symptoms to occur symmetrically in both extremities.', 'C': 'Patients often have a family history of RLS in first-degree relatives.', 'D': 'Most patients with RLS do not have periodic limb movements on polysomnography.', 'E': 'Benzodiazepines are FDA-approved for treatment of RLS.'}	C	C	C
319	{'A': 'Dopaminergic agents are preferred for treatment.', 'B': 'Sodium oxybate is preferred to treat both excessive daytime sleepiness and cataplexy.', 'C': 'SSRIs are preferred for treatment due to lack of associated insomnia.', 'D': 'Medications are used only to treat excessive daytime sleepiness; drugs will not prevent cataplexy.', 'E': 'SSRIs have greater efficacy than tricyclic antidepressan…	B	B	B
320	{'A': 'Advanced sleep phase disorder', 'B': 'Delayed sleep phase disorder', 'C': 'Insomnia', 'D': 'Shift work disorder', 'E': 'Irregular sleep-wake rhythm disorder'}	A	A	A
321	{'A': 'Down syndrome', 'B': 'Rett syndrome', 'C': 'Turner syndrome', 'D': 'Klinefelter syndrome'}	B	B	B
322	{'A': 'Modafinil', 'B': 'Armodafinil', 'C': 'Methylphenidate HCL', 'D': 'Venlafaxine', 'E': 'Amitriptyline'}	C	A	C
323	{'A': 'Anxiety', 'B': 'Headache', 'C': 'Nausea', 'D': 'Agitation', 'E': 'Trouble sleeping'}	B	B	B
324	{'A': 'There is a decrease in SNS activity from NREM to REM sleep.', 'B': 'There is a decrease in SNS activity from stage N2 to stage N3 sleep.', 'C': 'There is a decrease in SNS activity during arousals from REM sleep.', 'D': 'There is a decrease in SNS activity during arousals from NREM sleep.', 'E': 'There is a decrease in SNS activity from tonic to phasic REM sleep.'}	B	B	B
325	{'A': 'To identify apneas, use oronasal thermal airflow sensor.', 'B': 'To identify hypopneas, use esophageal manometry.', 'C': 'To monitor respiratory effort, use nasal pressure transducer.', 'D': 'To identify apneas or hypopneas during positive airway titration, use nasal pressure transducer.'}	A	A	A
326	{'A': 'BZs act on GABA-A receptor complex, but non-BZs act on GABA-B receptor complex.', 'B': 'Both BZs and non-BZs act on GABA-A but in different areas of brain.', 'C': 'BZs act non-selectively on GABA-A receptor, but non-Bs have selective affinity for alpha-1 subunit of GABA-A.', 'D': 'BZs act non-selectively on GABA-A receptor, but non-BZs have selective affinity for beta-receptors.'}	C	C	C
327	{'A': 'Increased REM sleep latency, REM sleep, and REM sleep density', 'B': 'Decreased REM sleep latency, REM sleep, and REM sleep density', 'C': 'Increased REM sleep latency, decreased REM sleep, and increased REM sleep density', 'D': 'Decreased REM sleep latency and increased REM sleep and REM sleep density', 'E': 'Increased REM sleep latency and decreased REM sleep and REM sleep density'}	C	E	C
328	{'A': 'Bilateral leg shaking', 'B': 'Transient loss of deep tendon reflexes', 'C': 'Loss of consciousness', 'D': 'Nystagmus'}	B	B	B
329	{'A': 'Protriptyline', 'B': 'Methylphenidate', 'C': 'Sodium oxybate', 'D': 'Venlafaxine'}	C	C	C
330	{'A': 'Armodafinil', 'B': 'Melatonin', 'C': 'Ramelteon', 'D': 'Zolpidem', 'E': 'Sodium oxybate'}	A	A	A
331	{'A': 'They are chemically non-benzodiazepine drugs with effects similar to benzodiazepines.', 'B': 'They are agonists of the GABA receptors.', 'C': 'Zolpidem is a short-acting hypnotic of the imidazopyridine class.', 'D': 'Zaleplon has a long half-life and causes next-day residual effects.'}	A	D	D
332	{'A': 'Absent eye movements', 'B': 'EEG beta activity', 'C': 'Rolling eye movements', 'D': 'Mildly increased respiratory rate', 'E': 'Brief phasic periods in chin EMG'}	C	C	C
333	{'A': 'Increased N3 sleep', 'B': 'Decreased REM Sleep', 'C': 'Increased wake time after sleep onset', 'D': 'Increased REM sleep latency', 'E': 'Decreased sleep efficiency'}	A	A	A
334	{'A': 'Blocking GABA receptors in ventrolateral preoptic area', 'B': 'Blocking actions of adenosine', 'C': 'Blocking release of histamine from tuberomammillary nucleus', 'D': 'Decreasing serotonin release from dorsal raphe nucleus.', 'E': 'Decreasing acetylcholine release from basal forebrain'}	B	B	B
335	{'A': 'Light in evening and later bedtime 1 day before traveling', 'B': 'Light in morning and earlier wake time 3 days before traveling', 'C': 'Light in evening and later bedtime 3 days before traveling', 'D': 'Light in morning and earlier wake time 1 month before traveling', 'E': 'Light in evening and later bedtime i month before traveling'}	C	C	C
336	{'A': 'No change in total sleep time', 'B': 'Decreased frequency of arousals', 'C': 'Decreased slow-wave sleep', 'D': 'Increased REM sleep'}	C	C	C
337	{'A': 'Patients with strokes may complain of recurrent awakenings and insomnia.', 'B': 'Subdural hematomas rarely cause daytime excessive sleepiness.', 'C': 'Obstructive sleep apnea increases risk of cerebrovascular disease, but a stroke does not increase risk of developing OSA.', 'D': 'Ondine curse has been described following frontal lobe strokes.', 'E': 'Strokes rarely occur during sleep.'}	A	A	A
338	{'A': 'Kleine-Levin syndrome', 'B': 'Bipolar disorder', 'C': 'Narcolepsy', 'D': 'Temporal lobe epilepsy', 'E': 'Drug overdose'}	A	A	A
339	{'A': 'Decreased pulmonary artery pressure', 'B': 'Reduced diastolic blood pressure', 'C': 'Increased right ventricular output', 'D': 'Decreased systemic vascular resistance', 'E': 'Increased systemic blood pressure'}	E	E	E
340	{'A': 'Decreased wake time during sleep', 'B': 'Short first REM period', 'C': 'Increased total sleep time', 'D': 'Increased REM as percentage of total sleep time', 'E': 'Long REM latency'}	D	D	D
341	{'A': 'REM behavior sleep disorder', 'B': 'Absence seizures', 'C': 'Complex partial seizures', 'D': 'Recurrent hypersomnia', 'E': 'Narcolepsy'}	E	E	E
342	{'A': 'Nocturnal respiratory impairment typically develops months to years after abnormalities during wakefulness are present.', 'B': 'Individuals with neuromuscular disorders develop an altered sense of dyspnea and do not complain of nighttime dyspneic symptoms.', 'C': 'Patients with maximal inspiratory pressures of <100cm H20 have a greater risk of sleep-related oxygen desaturations.', 'D': 'Li…	D	D	D
343	{'A': 'Reduced homeostatic sleep drive', 'B': 'Decreased sleep latency on polysomnography', 'C': 'Reduced polysomnographic slow-wave activity and N3 sleep', 'D': 'Increased cerebral glucose utilization', 'E': 'Hypoactive deep tendon reflexes'}	B	B	B
344	{'A': 'Prevalence of shift work in the US workforce is approximately 5%.', 'B': 'Compared to a night shift or early morning shift, the evening shift is associated with the greatest degree of sleepiness.', 'C': 'When a worker rotates between different shifts, rapid shift rotation is associated with greater sleepiness and insomnia.', 'D': 'SWD affects approximately 75% of shift workers.', 'E': 'SWD…	C	E	C
345	{'A': 'Rapid settling', 'B': 'Frequent nocturnal awakenings', 'C': 'Limited hours of sleep', 'D': 'Early morning awakening', 'E': 'Initial insomnia'}	A	A	A
346	{'A': 'Increase pressure to 5cm H2O', 'B': 'Increase pressure to 10cm H2O', 'C': 'Wait until at least 2 obstructive apneas are observed before adjusting pressure', 'D': 'Wait until at least 3 obstructive hypopneas are observed before adjusting pressure', 'E': 'Wait until at least 5 respiratory effort-related arousals are observed before adjusting pressure'}	A	A	A
347	{'A': 'High-amplitude electroencephalogram (EEG) waves', 'B': 'Hyperventilation', 'C': 'Low-frequency electroencephalogram (EEG) waves', 'D': 'Atonia', 'E': 'Slow but steady heart rate'}	D	D	D
348	{'A': 'Locus coeruleus', 'B': 'Basal forebrain', 'C': 'Reticular formation', 'D': 'Hypothalamus (tuberomammillary nucleus)', 'E': 'Ventral tegmental area'}	D	D	D
349	{'A': 'Amount of slow-wave sleep increases after first cycle.', 'B': 'Amount of slow-wave sleep in first cycle remains constant, regardless of age.', 'C': 'REM episode in first cycle is longer than in subsequent cycles.', 'D': 'Slow-wave sleep is greatest in the first half of the night.', 'E': 'Slow-wave sleep increases as night advances.'}	D	D	D
350	{'A': 'Maintenance of wakefulness test', 'B': 'Polysomnography', 'C': 'Actigraphy', 'D': 'Electroencephalography', 'E': 'Morningness-eveningness questionnaire'}	A	A	A
351	{'A': 'Adenosine agonists', 'B': 'Corticosteroids', 'C': 'Benzodiazepines', 'D': 'Selective serotonin reuptake inhibitors', 'E': 'Barbiturates'}	A	A	A
352	{'A': 'Distinction between primary and secondary insomnia', 'B': 'Distinction between adult and pediatric sub-classifications', 'C': 'Inclusion of "non-restorative sleep" as essential insomnia symptom', 'D': 'Distinction between short-term and chronic insomnia', 'E': 'Distinction in symptoms by gender'}	D	D	D
353	{'A': 'Obstructive sleep apnea', 'B': 'Nocturnal hypoventilation', 'C': 'Normal sleep latency', 'D': 'Normal REM sleep latency', 'E': 'Normal REM sleep'}	E	E	E
354	{'A': 'Pierre-Robin syndrome', 'B': 'Apert syndrome', 'C': 'Down syndrome', 'D': 'Mucopolysaccharidoses', 'E': 'Treacher Collins syndrome'}	D	D	D
355	{'A': 'Increased stage N1', 'B': 'Increased stage N2', 'C': 'Increased stage N3', 'D': 'Reduced stage N2', 'E': 'Reduced'}	C	A	C
356	{'A': '0-1', 'B': '2-3', 'C': '4-5', 'D': '6-7', 'E': '8-9'}	C	C	C
357	{'A': 'Secretion of cortisol does not correlate with circadian rhythms.', 'B': 'Cortisol secretion increases moderately during sleep.', 'C': 'Nadir of cortisol levels occurs at mid-morning.', 'D': 'Sleep fragmentation with frequent awakenings decreases secretion of cortisol.', 'E': 'Secretion of cortisol is linked to circadian rhythm rather than to sleep.'}	E	E	E
358	{'A': 'Sleep terror', 'B': 'Restless leg syndrome', 'C': 'Nightmares', 'D': 'Post traumatic stress disorder', 'E': 'Nocturnal frontal lobe epilepsy'}	A	A	A
359	{'A': 'Modafinil at the beginning of each shift', 'B': 'Light therapy at the beginning of each shift', 'C': 'Melatonin before major sleep period', 'D': 'Zolpidem before major sleep period', 'E': 'Polysomnography (PSG)'}	O	E	E
360	{'A': 'Difficulty initiating or maintaining sleep', 'B': 'Daytime symptoms as a result of sleep difficulty', 'C': 'Adequate opportunity for sleep', 'D': 'Symptoms present for at least 1 month'}	D	D	D
361	{'A': 'If seizures are not a concern', 'B': 'If there is insignificant social or familial disruption', 'C': 'If they lack violence or injurious risk', 'D': 'If there are forensic implications'}	D	D	D
362	{'A': 'No further testing', 'B': 'Maintenance of wakefulness test', 'C': 'Repeat MSLT', 'D': 'CSF hypocretin-1 level', 'E': 'DQB1*0602 genotyping'}	A	A	D
363	{'A': 'Sleep hallucinations are most common in persons with narcolepsy but also occur in general population.', 'B': 'Hallucinations never occur at sleep onset.', 'C': 'Hallucinations are only visual.', 'D': 'Sleep hallucinations often begin several months to years before onset of excessive sleepiness in patients with narcolepsy.', 'E': 'Sleep hallucinations are rare and occur in <0.1% of general …	A	A	A
364	{'A': 'Polysomnography', 'B': 'Actigraphy', 'C': 'Sleep history', 'D': 'Electroencephalography', 'E': 'Apnea-hypopnea index (AHI)'}	C	C	C
365	{'A': '4% of adults have this benign disorder, and a safe sleep environment is the main treatment.', 'B': 'This disorder runs in families, and his children should be tested.', 'C': 'This disorder is due to an underlying psychiatric disorder.', 'D': 'Most patients eventually develop a neurodegenerative disorder.', 'E': 'This disorder is unrelated to his other medical problems but should be treated…	D	D	D
366	{'A': 'Obstructive sleep apnea', 'B': 'Central sleep apnea', 'C': 'Mixed apnea', 'D': 'Cheyne-Stokes respiration', 'E': 'Hypopnea'}	B	B	B
367	{'A': 'Epworth sleepiness scale', 'B': 'Polysomnography', 'C': 'Multiple sleep latency test', 'D': 'STOP-bang questionnaire', 'E': 'Sleep apnea clinical score'}	A	A	A
368	{'A': 'Repeat PSG', 'B': 'Perform multiple sleep latency test (MSLT) after overnight PSG', 'C': 'No test necessary for idiopathic hypersomnia', 'D': 'Order MRI of brain', 'E': 'Prescribe armodafinil'}	B	B	B
369	{'A': 'Stimulates dopamine release', 'B': 'Blocks dopamine receptors', 'C': 'Stimulates adenosine release', 'D': 'Inhibits adenosine receptors', 'E': 'Inhibits reuptake of wake-promoting neurotransmitters'}	D	D	D
370	{'A': 'Modafinil', 'B': 'Methylphenidate', 'C': 'D-amphetamine', 'D': 'Gamma-hydroxybutyrate', 'E': 'Clomipramine'}	E	E	E
371	{'A': 'Add second dose of modafinil in afternoon', 'B': 'Repeat PSG', 'C': 'Initiate light therapy in mornings', 'D': 'Switch to methamphetamine'}	A	A	A
372	{'A': 'Discontinue ropinorole and start levodopa.', 'B': 'Maintain evening dose of ropinirole and increase morning dose to 0.5 mg.', 'C': 'Increase the evening dose of ropinirole to 1 mg.', 'D': 'Discontinue ropinirole and start gabapentin epacarbil.'}	D	D	D
373	{'A': 'REM sleep behavior disorder', 'B': 'Occipital lobe seizure', 'C': 'Sleep-related hallucinations', 'D': 'Nightmares', 'E': 'Sleep paralysis'}	C	C	C
374	{'A': 'Heart rate increases', 'B': 'Heart rate variability (HRV) increases', 'C': 'Blood pressure increases', 'D': 'Oxygen consumption increases'}	B	B	B
375	{'A': 'Incorporation of stage N4 of the old Rechtschaffen and Kales nomenclature', 'B': 'Lack of sleep spindles', 'C': 'Absent eye movements', 'D': 'Higher-amplitude chin EMG, invariably higher than in stage N2'}	D	D	D
376	{'A': 'Alpha-synucleopathies', 'B': 'Parkinson disease', 'C': 'Dementia with Lewy bodies', 'D': "Alzheimer's disease"}	D	D	D
377	{'A': 'Discontinuation of CPAP', 'B': 'Reduce CPAP pressure to 8cm H20', 'C': 'Repeat baseline polysomnography now.', 'D': 'Repeat CPAP titration study now', 'E': 'Advise further weight loss prior to polysomnography'}	E	E	C
378	{'A': 'Modafinil', 'B': 'Adderall', 'C': 'Methamphetamine', 'D': 'Pramipexole', 'E': 'Topiramate'}	A	A	A
379	{'A': 'Early to bed, late to rise', 'B': 'Symptoms are present in approximately half the people with ASWPD', 'C': 'ASWPD is most frequently encountered among older groups', 'D': 'Polysomnography is useful to confirm the diagnosis'}	C	C	C
380	{'A': 'Diphenhydramine', 'B': 'Cyproheptadine', 'C': 'Hydroxyzine', 'D': 'Doxylamine', 'E': 'Loratadine'}	E	E	E
381	{'A': 'Melatonin', 'B': 'Methylphenidate', 'C': 'Zolpidem', 'D': 'Modafinil', 'E': 'Caffeine'}	D	D	D
382	{'A': 'Obstructive sleep apnea (OSA)', 'B': 'Circadian rhythm disorders', 'C': 'Sleep deprivation', 'D': 'Sleepwalking'}	C	C	C
383	{'A': 'Reduced appetite', 'B': 'Impaired glucose tolerance', 'C': 'Increased leptin levels', 'D': 'Weight loss'}	B	B	B
384	{'A': 'Excessive daytime sleepiness for 26 months', 'B': '25 sleep-onset REM periods', 'C': 'Mean sleep latency 510 minutes', 'D': 'Absence of cataplexy', 'E': 'CSF hypocretin â‰¤110pg/mL'}	D	D	D
385	{'A': '3Hz spike and wave discharges', 'B': 'Polyspike and wave discharges', 'C': 'Centrotemporal spikes', 'D': 'Normal EEG findings', 'E': '1-2.5Hz spike and wave discharges'}	C	C	C
386	{'A': 'Conjugate, irregular, sharply peaked eye movements', 'B': 'Low chin EMG', 'C': 'Vertex waves', 'D': 'Transient muscle activity'}	C	C	C
387	{'A': 'Increased sleep latency, rapid eye movement (REM) sleep, and slow-wave sleep', 'B': 'Increased sleep latency, decreased rapid eye movement (REM) sleep, and increased slow-wave sleep', 'C': 'Reduced sleep latency, increased rapid eye movement (REM) sleep, and increased slow-wave sleep', 'D': 'Reduced sleep latency, decreased rapid eye movement (REM) sleep, and increased slow-wave sleep', 'E…	E	E	E
388	{'A': 'Childhood onset', 'B': 'Occurrence in first 33% night', 'C': 'After suffering injuries during nocturnal episodes', 'D': 'Non-stereotyped behaviors', 'E': 'Infrequent episodes'}	C	C	C
389	{'A': "Modafanil to increase alertness during the intern's shift", 'B': 'Decreased light exposure in the morning following a night float shift', 'C': "Caffeine to increase alertness during the intern's shift", 'D': 'Melatonin prior to daytime sleep', 'E': 'Exposure to bright light during the morning after each night float'}	E	E	E
390	{'A': 'Light -> rods and cones - retinohypothalamic tract', 'B': 'Light - melanopsin -> retinohypothalamic tract', 'C': 'Light -> rods and cones -> geniculohypothalamic tract', 'D': 'Light --> melanopsin -> geniculohypothalamic tract', 'E': 'Light - rods and cones - pineal gland'}	B	B	B
391	{'A': 'History of snoring is usually sufficient to diagnose sleep apnea.', 'B': 'Absence of snoring is usually sufficient to exclude sleep apnea.', 'C': 'Nocturnal enuresis seldom improves with treatment of sleep apnea.', 'D': 'Daytime sleepiness is less common in children than in adults with sleep apnea.', 'E': 'Treatment of sleep apnea often results in weight loss.'}	D	D	D
392	{'A': 'Sleep homeostasis is independent of the sleep-wake cycle.', 'B': 'Circadian rhythms are dependent on the sleep-wake cycle.', 'C': 'Sleep homeostasis and the circadian rhythm are dependent on the sleep-wake cycle.', 'D': 'Slow-wave EEG activity is used as a marker for circadian sleep-wake rhythms.', 'E': 'Sleep homeostasis is defined as an increase in sleep pressure following sleep deprivat…	E	E	E
393	{'A': 'Inheritance pattern is autosomal dominant.', 'B': 'Inheritance pattern is autosomal recessive.', 'C': 'Disorder presents with classic triad of hypersomnia, hyperphagia, and hyperthermia.', 'D': 'Disorder is associated with cognitive impairment during episodes.', 'E': 'Disorder is associated with hypersexuality, most commonly in women.'}	D	D	D
394	{'A': 'Sleep diary', 'B': 'Actigraphy', 'C': 'Secondary observation', 'D': 'Polysomnography', 'E': 'Capnography'}	E	E	E
395	{'A': 'Chronic phenytoin usage', 'B': 'Lamotrigine', 'C': 'Carbamazepine', 'D': 'Diazepam', 'E': 'Phenobarbital'}	C	C	C
396	{'A': 'Positive hPer2 polymorphism genetic test.', 'B': 'Dim-light melatonin onset (DLMO) of 5:00 pm.', 'C': "Sleep logs corroborating the patient's reported sleep and wake times.", 'D': "Actigraphy corroborating patient's reported sleep and wake times", 'E': 'Peak urinary 6-sulfatoxymelatonin at 5:00 pm.'}	A	A	A
397	{'A': 'Can improve sleep quality', 'B': 'Alerting effects can occur within 15-30 minutes', 'C': 'Rarely associated with tolerance', 'D': 'Rarely associated with GI side effects'}	B	B	B
398	{'A': 'Sleep disorder may be secondary to medication use.', 'B': 'Sleep disorder must result in excessive daytime sleepiness.', 'C': 'Falling asleep is a prolonged process requiring special conditions.', 'D': 'Child has difficulty initiating or maintaining sleep.', 'E': 'Caregiver must intervene for child to return to sleep.'}	D	D	D
399	{'A': 'Sodium oxybate', 'B': 'Zolpidem', 'C': 'Melatonin', 'D': 'Cognitive behavioral therapy (CBT)'}	A	A	A
400	{'A': 'EEG during the episode is consistent with the idea that cortical activation is incomplete.', 'B': 'Episodes are unlikely to occur with spontaneous arousals from slow-wave sleep (SWS).', 'C': 'CNS depressants cannot precipitate confusional arousals.', 'D': 'Bladder distention and loud noises are unable to trigger episodes.', 'E': 'Disorders are most common during childhood when SWS is at it…	O	A	A
401	{'A': 'Serotonin', 'B': 'Glycine', 'C': 'Dopamine.', 'D': 'Histamine', 'E': 'Noradrenaline'}	B	B	B
402	{'A': 'Starting at 4 cm H20, increase the pressure support until arterial PCOz is at least 60 mmHg.', 'B': 'Starting at 4 cm H20, increase the pressure support until arterial PCO2 reaches 35-40 mmg and remains at this value for > 10 minutes.', 'C': 'Starting at 8 breaths/minute, increase the backup respiratory rate until PaCO, is 40 mmHg for >10 minutes.', 'D': 'Increase the pressure support unti…	B	B	B
403	{'A': 'Nucleus basalis', 'B': 'Ventral periaqueductal gray', 'C': 'Dorsal raphe nucleus of midbrain', 'D': 'Reticular nucleus of thalamus', 'E': 'Tuberomammillary nucleus'}	D	D	D
404	{'A': 'Modafinil at the start of each shift', 'B': 'Change to day shift schedule', 'C': 'Melatonin at the end of each shift', 'D': 'Bright light for two hours at the start of each shift', 'E': 'Zolpidem before his daytime sleep periods'}	B	B	B
405	{'A': 'Progressive supranuclear palsy', 'B': 'Corticobasal ganglionic degeneration', 'C': 'Parkinson disease', 'D': 'Frontotemporal dementia', 'E': "Alzheimer's dementia"}	C	C	C
406	{'A': 'Alternating leg muscle activation', 'B': 'Bruxism', 'C': 'Hypnogogic foot tremor', 'D': 'Restless legs syndrome', 'E': 'Excessive fragmentary myoclonus'}	D	D	D
407	{'A': 'Administration at low doses increases alertness.', 'B': 'High doses can produce hallucinations.', 'C': 'High doses increase REM sleep,', 'D': 'THC discontinuation increases total sleep time.', 'E': 'Low doses reduce total sleep time.'}	B	B	B
408	{'A': 'Diphenhydramine', 'B': 'Trazodone', 'C': 'Alcohol', 'D': 'Diazepam'}	C	C	C
409	{'A': 'Bupropion', 'B': 'Citalopram', 'C': 'Fluoxetine.', 'D': 'Sertraline', 'E': 'Fluvoxamine'}	A	A	A
410	{'A': 'Process W and process S', 'B': 'Central drive and peripheral drive', 'C': 'Non-REM and REM', 'D': 'Restorative drive and non-restorative drive', 'E': 'Process S and process C'}	E	E	E
411	{'A': 'Periods of hyperpnea in Cheyne-Stokes respiration are shorter than in central sleep apnea.', 'B': 'Arousals from sleep in Cheyne-Stokes respiration occur at the peak of ventilation or shortly after ventilation resumes. Arousals in obstructive sleep apnea occur at the termination of apnea.', 'C': 'Waxing and waning of ventilation is more abrupt in Cheyne-Stokes respiration than in central s…	B	B	B
412	{'A': 'Increase CPAP pressure', 'B': 'Decrease CPAP pressure', 'C': 'Start stimulant therapy', 'D': 'Order polysomnography (PSG) on CPAP and multiple sleep latency test (MSLT)', 'E': 'Recommend trial of increased sleep time'}	E	E	E
413	{'A': 'Tuberomammillary nucleus', 'B': 'Ventrolateral preoptic area', 'C': 'Dorsal rape nucleus', 'D': 'Locus coeruleus', 'E': 'Lateral hypothalamus'}	B	B	B
414	{'A': 'Number of obstructive hypopneas during study', 'B': 'Number of respiratory effort-related arousals (RERAs) during study', 'C': 'Number of central hypopneas during study', 'D': 'Number of apneas and hypopneas during study', 'E': 'Presence of snoring during study'}	D	D	D
415	{'A': 'Multiple sleep latency test (MSLT)', 'B': 'EEG during awake state', 'C': 'EEG during sleep', 'D': 'Short-term memory test'}	A	A	A
416	{'A': 'Dopamine', 'B': 'Adenosine', 'C': 'Gamma-aminobutyric acid (GABA)', 'D': 'Substance P'}	A	A	A
417	{'A': 'Must occur in the same epoch as the arousal', 'B': 'May occur in a preceding epoch that is scored as stage wake', 'C': 'May occur any time over the preceding 30 seconds', 'D': 'May occur any time over the preceding minute'}	B	B	B
418	{'A': 'All people have the same susceptibility to showing signs of sleep deprivation.', 'B': 'Younger persons are generally less susceptible to effects of sleep deprivation.', 'C': 'Variability in sleep deprivation between individuals becomes less prominent as duration of sleep deprivation increases.', 'D': 'Sleep loss affects men more than women.', 'E': 'Problematic physiological, cognitive, and…	C	E	E
419	{'A': 'Drug spindles like those due to benzodiazepines may be slightly slower.', 'B': 'Spindles are a defining characteristic of stage N1.', 'C': 'Reticular nucleus of thalamus is responsible for generating sleep spindles.', 'D': 'Spindles appear maximal over frontal areas.', 'E': 'Spindle duration is <0.5 seconds.'}	C	C	C
420	{'A': 'Perform electroencephalography (EEG)', 'B': 'Order MRI of brain', 'C': 'Conduct neurological exam', 'D': 'Start clonazepam', 'E': 'Repeat polysomnography in 3 months'}	C	C	C
421	{'A': 'High risk of abuse', 'B': 'Increased sleep-onset latency', 'C': 'Decreased REM sleep', 'D': 'No effect on REM sleep', 'E': 'Decreased REM sleep latency'}	C	C	C
422	{'A': 'Dementia with Lewy bodies', 'B': 'Use of SSRIs', 'C': 'Use of bupropion', 'D': 'History of traumatic brain injury', 'E': 'Difficulty with olfaction'}	C	C	C
423	{'A': 'Dopamine', 'B': 'Histamine', 'C': 'Hypocretin (orexin)', 'D': 'Acetylcholine', 'E': 'Noradrenaline'}	E	E	E
424	{'A': 'Increased sleep latency', 'B': 'Increased N3 sleep', 'C': 'Decreased spindle density', 'D': 'Decreased REM sleep latency', 'E': 'Decreased REM'}	E	E	E
425	{'A': 'Occurs with shaking of legs', 'B': 'Occurs with loss of consciousness', 'C': 'Triggered by laughter', 'D': 'Lasts 3-4 hours'}	C	C	C
426	{'A': 'Sleep-related hypoxemia', 'B': 'Sleep-related hypoventilation due to medical disorder', 'C': 'Idiopathic central alveolar hypoventilation', 'D': 'Late-onset central hypoventilation with hypothalamic dysfunction', 'E': 'Primary central sleep apnea'}	C	C	C
427	{'A': 'Diphenhydramine', 'B': 'Diazepam', 'C': 'Scopolamine', 'D': 'Lithium', 'E': 'Ritanserin'}	B	B	B
428	{'A': 'Evening melatonin', 'B': 'Evening benadryl', 'C': 'Morning light exposure', 'D': 'Alcohol abstinence', 'E': 'High-protein diet'}	D	D	D
429	{'A': 'Individuals with globally severe disease have decreased wake time after sleep onset and increased REM latency and increased slow-wave sleep.', 'B': 'Patients with prominent delusions and auditory hallucinations likely have decreased sleep latency and decreased eye movement during REM sleep.', 'C': 'Poor disease outcome is associated with decreased slow-wave sleep and decreased REM latency.…	C	C	C
430	{'A': 'Dementia (differentiating from other forms of sleep disturbance)', 'B': 'Chronic fatigue syndrome', 'C': 'Transient or chronic insomnia', 'D': 'Insomnia due to possible underlying psychiatric disorder', 'E': 'Sleep-disordered breathing or periodic limb movements of sleep with violent arousals'}	E	E	E
431	{'A': 'Vocalization consists of speaking or shouting.', 'B': 'Movements include punching, kicking, or jumping out of bed.', 'C': 'Episodes usually occur in first third of night.', 'D': 'Subject recalls dream if awoken during episode.', 'E': 'Subject is alert on arousal.'}	C	C	C
432	{'A': 'Hemoglobin of 8.2g/dL', 'B': 'Serum bicarbonate of 32mEq/L', 'C': 'PaCO2 of 55 mmHg on arterial blood gas', 'D': 'PaCO2 of 29 mmHg on arterial blood gas', 'E': 'Serum pH of 7.22 on arterial blood gas'}	D	D	D
433	{'A': 'Isosorbide mononitrate', 'B': 'Lisinopril', 'C': 'Metoprolol', 'D': 'Aspirin', 'E': 'Alcohol withdrawal'}	C	C	C
434	{'A': 'Miosis', 'B': 'Decreased respiratory rate', 'C': 'Bradycardia', 'D': 'Diaphoresis', 'E': 'Hypotonia'}	D	D	D
435	{'A': 'Histamine', 'B': 'Adenosine', 'C': 'Melanin-concentrating hormone', 'D': 'Hypocretin (orexin)'}	D	D	D
436	{'A': 'Acetylcholine decreases and serotonin increases', 'B': 'Acetylcholine increases and serotonin decreases', 'C': 'Norepinephrine decreases and serotonin increases', 'D': 'Norepinephrine increases and serotonin increases', 'E': 'Norepinephrine increases and acetylcholine increases'}	B	B	B
437	{'A': 'Melatonin 5mg 2 hours before bedtime', 'B': 'Modafinil', 'C': 'Morning bright light therapy', 'D': 'Melatonin 5mg in morning', 'E': 'Evening bright light therapy'}	E	E	E
438	{'A': 'Normal infant sleep patterns', 'B': 'Sleep-onset association type of behavioral insomnia', 'C': 'Limit-setting type of behavioral insomnia', 'D': 'Adjustment sleep disorder', 'E': 'Paradoxical insomnia'}	B	B	B
439	{'A': '55-year-old male with BMI of 36, heavy snoring, and daytime sleepiness', 'B': '33-year-old female with BMI of 22, mild intermittent snoring, and insomnia', 'C': '60-year-old male with congestive heart failure and witnessed apneas', 'D': '21-year-old female with BMI of 24, daytime sleepiness, and cataplexy', 'E': '71-year-old male with COPD, daytime sleepiness, and daytime pulse oximetry re…	A	A	A
440	{'A': '1-2 years of age', 'B': '2-3 years of age', 'C': '3-6 years of age', 'D': '6-9 years of age', 'E': '9-12 years of age'}	C	C	C
441	{'A': 'Methylphenidate', 'B': 'Venlafaxine', 'C': 'Lisdexamfetamine', 'D': 'Dextroamphetamine/amphetamine'}	B	B	B
442	{'A': 'Advanced sleep-wake phase disorder (ASWPD)', 'B': 'Delayed sleep-wake phase disorder (DSWPD)', 'C': 'Non-24 hour sleep-wake disorder (N24SWD)', 'D': 'Shift work disorder (SWD)', 'E': 'Jet lag disorder'}	E	E	E
443	{'A': '90% for 10 seconds', 'B': '90% for 12 seconds', 'C': '85% for 10 seconds', 'D': '100% for 8 seconds'}	A	A	A
444	{'A': 'By 12-18 months', 'B': 'By 18-36 months', 'C': 'By 36-48 months', 'D': 'By 48-60 months', 'E': 'Significantly varies between cultures'}	B	B	B
445	{'A': 'Cataplexy with prolonged refractory periods', 'B': 'Atonic seizures associated with narcolepsy', 'C': 'Sustained episodes of cataplexy due to discontinuation of cataplexy-suppressing medication', 'D': 'Sustained episodes of cataplexy usually due to laughter', 'E': 'Myoclonic seizures associated with narcolepsy'}	C	C	C
446	{'A': 'Increased total sleep time', 'B': 'Increased NREM sleep', 'C': 'Increased sleep latency', 'D': 'Increased REM sleep', 'E': 'Increased sleep efficiency'}	C	C	C
447	{'A': 'Post-traumatic stress disorder (PSTD) and Major Depressive Disorder (MDD)', 'B': 'Generalized anxiety disorder', 'C': 'Bipolar Disorder', 'D': 'Panic disorder'}	A	A	A
448	{'A': 'A 30-year-old woman complains that when she lies down to sleep at night, her legs feel antsy and uncomfortable. This feeling is alleviated when she walks. Once she falls asleep, her sleep quality is good, and she does not kick or thrash during the night.', 'B': 'A 45-year-old woman complains of poor sleep quality. Her husband points to bruises all over his legs and states that the patient …	A	A	A
449	{'A': 'Clonazepam', 'B': 'Phenobarbital', 'C': 'Lithium', 'D': 'Lamotrigine', 'E': 'Methadone'}	C	C	C
450	{'A': 'Every hour, the patient has 21 event in which the oronasal thermal sensor detects 290% decrease in peak signal excursion. Event typically lasts 210 seconds, and no respiratory effort is noted throughout.', 'B': 'Every hour, patient has 25 events in which oronasal thermal sensor detects 290% decrease in peak signal excursion. No respiratory effort is noted during these events.', 'C': 'Every…	C	C	C
451	{'A': 'Advanced sleep-wake phase disorder (ASWPD)', 'B': 'Sleep deprivation', 'C': 'Obstructive sleep apnea (OSA)', 'D': 'Delayed sleep-wake phase disorder (DSWPD)'}	D	D	D
452	{'A': 'When events are witnessed by a bed partner', 'B': 'When events include both skeletal muscle and autonomic nervous system involvement', 'C': 'When injurious to the patient or others', 'D': 'When events persist for >3 months', 'E': 'If confusion or disorientation is present.'}	C	C	C
453	{'A': 'Normal infant sleep patterns', 'B': 'Sleep-onset association type of behavioral insomnia', 'C': 'Limit-setting type of behavioral insomnia', 'D': 'Adjustment sleep disorder', 'E': 'Paradoxical insomnia'}	C	C	C
454	{'A': 'At least 5 obstructive events per hour of sleep', 'B': 'Hypercapnia with PaCO2 >50 mmHg for 210% of total sleep time', 'C': 'Hypercapnia with PaCO2 >50 mmHg for 225% of total sleep time', 'D': 'Hypercapnia with PaCO2 >50 mmHg for 210% of total sleep time, in association with storing', 'E': 'Hypercapnia with PaCO2 >50 mmHg for 225% of total sleep time, in association with snoring'}	A	E	E
455	{'A': 'Increased PaCO2 (or surrogate) to 255 mmHg lasting 210 minutes', 'B': 'Increased PaCO2 (or surrogate) of 210 mmHg above baseline, reaching >55 mmHg and lasting 210 minutes', 'C': 'PaCO2 (or surrogate) 250 mmHg for 225% of sleep time', 'D': 'Drop in oxygen saturation of 23%', 'E': 'Decreased peak signal excursion of 290% for 210 seconds on oronasal thermal sensor'}	C	C	C
456	{'A': 'Female children are affected more often than male children.', 'B': 'Redundant peripharyngeal soft tissue is more common in children.', 'C': 'Apneas are more frequent in children due to smaller airways.', 'D': 'Daytime sleepiness is less common in children.', 'E': 'Sleep architecture is more fragmented in children.'}	D	D	D
457	{'A': 'Sinusoidal alpha waves (8-13 cycles per second)', 'B': 'Fast, rolling eyes movements', 'C': 'Low muscle tone', 'D': 'Absent eye movements', 'E': 'Increased alpha activity with increasing drowsiness'}	A	A	A
458	{'A': 'Insomnia or excessive sleepiness is temporally associated with a work schedule that overlaps usual time for sleep.', 'B': 'Symptoms are associated with shift work schedule for at least 3 months.', 'C': 'Sleep log or actigraph shows disturbed circadian and sleep-time misalignment.', 'D': 'Symptoms remit on days with a normal sleep schedule.'}	D	D	D
459	{'A': '80-90 minutes', 'B': '90-100 minutes', 'C': '100-110 minutes', 'D': '110-120 minutes', 'E': '120-130 minutes'}	B	B	B
460	{'A': 'Biologic variables (including hormonal) attain peak levels of activity at the onset of sleep.', 'B': 'Circadian rhythms are internally set and do not synchronize to environmental cues.', 'C': 'Most free-running intrinsic human circadian rhythms have been shown to be exactly 24hours.', 'D': 'Circadian rhythms free-run are entirely set by environmental cues.', 'E': 'Circadian rhythms free-ru…	E	E	E
461	{'A': '5%', 'B': '30%', 'C': '50%', 'D': '10%', 'E': '75%'}	D	D	D
462	{'A': 'Stage I', 'B': 'Stage II', 'C': 'Stage III', 'D': 'REM sleep', 'E': 'Advanced REM sleep'}	A	A	A
463	{'A': 'Peak signal excursion should drop by at least 50%', 'B': 'There is snoring, flattening of inspiratory nasal pressure, or thoracoabdominal paradox during the event', 'C': 'Peak signal excursion should drop over at least 5 seconds', 'D': 'The event is accompanied by an oxygen desaturation of at least 5% or an arousal.'}	B	B	B
464	{'A': 'Sleep attacks', 'B': 'Waking unrefreshed with severe dryness of mouth', 'C': 'Cataplexy', 'D': 'Body pain throughout the night', 'E': 'Needing to sleep while driving'}	D	D	D
465	{'A': 'Vaginal blood flow decreases during REM sleep.', 'B': 'Uterine contractility increases during NREM sleep.', 'C': 'Sleep-related erections are coupled with NREM sleep.', 'D': 'Sleep-related erections begins near the transition from NREM to REM sleep.', 'E': 'Clitoral and nipple erections increase during NREM sleep.'}	D	D	D
466	{'A': 'Awake', 'B': 'In stage R sleep', 'C': 'In stage N sleep', 'D': 'In stage T sleep', 'E': 'In stage N3 sleep'}	C	B	D
467	{'A': 'It will typically take 3 days to resynchronize internal rhythms with the new time zone.', 'B': 'Resynchronization between internal and external clocks is more difficult when arriving in Spain than when returning to New York.', 'C': 'Resynchronization is advisable for short trips.', 'D': 'Early morning bright light will assist resynchronization of internal and external clocks.', 'E': 'Ramel…	B	B	B
468	{'A': 'Delta waves', 'B': 'Alpha waves', 'C': 'Theta waves', 'D': 'Sleep spindles'}	B	B	B
469	{'A': 'It is more common than delayed sleep-phase disorder.', 'B': 'Early morning bright light is an effective treatment.', 'C': 'It is due to autosomal recessive inheritance of hPer2 mutations.', 'D': 'It is associated with sleep-maintenance difficulty.', 'E': 'Patients typically have sleep onset from 1:00-6:00am.'}	D	D	D
470	{'A': 'Female children are more commonly affected.', 'B': 'Patients with ADHD are more frequently affected', 'C': 'First-line diagnostic screening is an abdominal ultrasonography scan.', 'D': 'Strong familial trait is associated with secondary enuresis', 'E': 'Psychotherapy and hypnosis are primary treatments.'}	B	B	B
471	{'A': 'Sleep onset REM periods can occur with sleep deprivation.', 'B': 'Morning naps have more delta sleep than afternoon naps.', 'C': 'REM sleep occurs more frequently during evening hours.', 'D': 'After an afternoon nap, delta sleep is increased during nocturnal sleep.', 'E': 'Morning naps have less REM sleep than afternoon naps.'}	A	E	A
472	{'A': 'Hypokinesis is a known feature.', 'B': 'Nocturnal sleep time is normal.', 'C': 'Most affected individuals sleep 2-3 hours per night.', 'D': 'Total sleep time decreases with advancing age.', 'E': 'Sleep latency is prolonged.'}	E	E	E
473	{'A': 'MRI of brain with contrast', 'B': 'Polysomnography (PSG)', 'C': 'PSG followed by multiple sleep latency test (MSLT)', 'D': 'Prolonged EEG', 'E': 'CSF protein and cell count'}	C	C	C
474	{'A': 'Stop test and wake patient', 'B': 'Continue current nap for 15 minutes from sleep onset', 'C': 'Continue current nap for 20 minutes from onset of first epoch of sleep', 'D': 'Continue current nap for 30 minutes but stop if REM sleep is observed'}	B	B	B
475	{'A': 'Elevated tonic muscle tone on chin EMG during REM sleep', 'B': 'Elevated tonic muscle tone on leg EMG', 'C': 'Arousal from N3 sleep followed by sleepwalking', 'D': 'Limb movement during N3 sleep', 'E': 'Seizure activity'}	A	A	A
476	{'A': 'Bupropion', 'B': 'Sertraline', 'C': 'Trazodone', 'D': 'Phenelzine'}	C	C	C
477	{'A': 'Gabapentin', 'B': 'Pramipexole', 'C': 'Clonazepam', 'D': 'Levetiracetam', 'E': 'Carbidopa/levodopa'}	C	C	C
478	{'A': 'Akathisia', 'B': 'Sensory neuropathy', 'C': 'Restless legs syndrome', 'D': 'Anxiety disorder', 'E': 'Fragmentary myoclonus'}	C	C	C
479	{'A': 'Sodium oxybate', 'B': 'Modafinil', 'C': 'Methylphenidate', 'D': 'Venlafaxine'}	A	A	A
480	{'A': 'Transient insomnia', 'B': 'Chronic insomnia', 'C': 'Differentiating insomnia related to dementia', 'D': 'Insomnia after prescribed therapy failed', 'E': 'Insomnia due to psychiatric disorders'}	D	D	D
481	{'A': 'Shift work disorder and jet lag disorder', 'B': 'Delayed sleep-wake phase disorder', 'C': 'Irregular sleep-wake rhythm disorder', 'D': 'REM behavior sleep disorder', 'E': 'Non-24-hour sleep-wake rhythm disorder'}	D	D	D
482	{'A': 'Diarrhea', 'B': 'Blurred vision', 'C': 'Constipation', 'D': 'Periodic limb movements', 'E': 'Dizziness'}	A	A	A
483	{'A': 'Sleep terrors', 'B': 'Sleepwalking', 'C': 'Confusional arousal', 'D': 'REM sleep behavior disorder', 'E': 'Nightmare disorder'}	C	C	C
484	{'A': 'Idiopathic hypersomnia', 'B': 'Narcolepsy type 1', 'C': 'Narcolepsy type 2', 'D': 'Delayed sleep-wake phase disorder (DSWPD)'}	A	A	A
485	{'A': 'There is a low risk of obstructive sleep apnea (OSA).', 'B': 'There is increased melatonin across the circadian cycle in young individuals.', 'C': 'It is characterized by non-fragmented sleep.', 'D': 'Clonidine has no effect on associated hyperactivity and abnormal sleep patterns.', 'E': 'It is characterized by short, fixed sleep durations without variability'}	B	B	B
486	{'A': 'Increased sleep onset latency', 'B': 'Decreased wake time after sleep onset', 'C': 'Increased total sleep time', 'D': 'Increased N3 and REM Sleep', 'E': 'Increased REM sleep'}	A	A	A
487	{'A': 'Ferritin levels should only be checked only if patient is anemic.', 'B': 'Serum levels of ferritin correlate well with brain iron levels:', 'C': 'RLS is common in early pregnancy.', 'D': 'Worsening of RLS after delivery of baby is common in pregnant patients.', 'E': 'RLS is common in chronic renal failure due to decreased iron availability.'}	E	E	E
488	{'A': 'Low altitude', 'B': 'Albuterol', 'C': 'Lumbar spinal cord lesion', 'D': 'Opiates', 'E': 'Liver failure'}	D	D	D
489	{'A': 'Report repeated difficulty with initially falling asleep, but no difficulty remaining asleep', 'B': 'Report greater subjective sleep disturbance compared to objective polysomnographic parameters', 'C': 'Have a normal perception of sleep', 'D': 'May underestimate duration of their sleep latencies', 'E': 'Describe their sleep as short but adequate'}	B	B	B
490	{'A': 'Good sleep hygiene alone', 'B': 'Cognitive behavioral therapy for insomnia', 'C': 'Sleep restriction therapy', 'D': 'Paradoxical intent', 'E': 'Biofeedback therapy'}	A	A	A
491	{'A': 'Sleep latency is increased during both nights.', 'B': 'Percentage of sleep spent in stages N1 and N2 is increased during first recovery night.', 'C': 'Percentage of sleep spent in stage N3 is increased during first recovery night', 'D': 'Total sleep time is decreased during both nights.', 'E': 'Percentage of sleep spent in stage R is increased during first recovery night and normalizes dur…	C	C	C
492	{'A': 'Temporary relief from rubbing or moving the affected limb', 'B': 'Urge to move the legs, usually with ill-described discomfort in the affected limbs)', 'C': 'Excessive daytime fatigue and cataplexy', 'D': 'Alternative diagnosis suggested by persistence of discomfort with activity'}	C	C	C
493	{'A': 'Modafinil', 'B': 'Armodafinil', 'C': 'Sodium oxybate', 'D': 'Venlafaxine'}	C	C	C
494	{'A': 'SCLC6A19', 'B': 'MECP2', 'C': 'PHOX2B', 'D': 'PAHX', 'E': 'FMR1'}	C	C	C
495	{'A': 'Night eating syndrome', 'B': 'Sleep-related eating disorder', 'C': 'Frontal lobe seizures', 'D': 'REM sleep behavior disorder', 'E': 'Bulimia nervosa'}	B	B	B
496	{'A': '4 hours', 'B': '5 hours', 'C': '6 hours', 'D': '7 hours'}	B	B	B
497	{'A': 'Increased percentage of N1 sleep', 'B': 'Increased percentage of N2 sleep', 'C': 'Increased percentage of N3 sleep', 'D': 'Increased sleep-onset latency', 'E': 'Decreased sleep efficiency'}	C	C	C
498	{'A': 'Patients tend to maintain shifted sleep patterns when not working.', 'B': 'Night workers obtain less total sleep than day or evening workers.', 'C': 'Night workers have difficulty falling asleep in the morning when their shifts end.', 'D': 'Sleepiness is worst at the beginning of the night shift.', 'E': 'Light therapy is ineffective for adaptation.'}	B	B	B
499	{'A': 'Recommend sleeping in lateral position', 'B': 'Repeat portable monitoring', 'C': 'Order home nocturnal pulse oximetry:', 'D': 'Order in-lab polysomnography', 'E': 'Start modafinil'}	D	D	D
500	{'A': 'Tiagabine', 'B': 'Hydroxyzine', 'C': 'Benzodiazepines', 'D': 'Morphine', 'E': 'Phenobarbital'}	A	A	A
501	{'A': 'Wakefulness', 'B': 'N1 NREM', 'C': 'N2 NREM', 'D': 'N3 NREM', 'E': 'REM'}	C	C	C
502	{'A': 'Type Il narcolepsy', 'B': 'Type I narcolepsy', 'C': 'Idiopathic hypersomnia', 'D': 'Absence seizures', 'E': 'Atonic seizures'}	B	B	B
503	{'A': 'At birth', 'B': '1-2 months', 'C': '4-6 months', 'D': '7-8 months', 'E': '1 year'}	C	C	C
504	{'A': 'Nocturnal continuous positive airway pressure (CPAP)', 'B': 'Nocturnal bilevel ventilation (BiPAP)', 'C': 'Pulmonary function studies', 'D': 'Daytime arterial blood gas'}	C	C	B
505	{'A': 'Increases sleep latency', 'B': 'Increases REM', 'C': 'Reduces total sleep time', 'D': 'Reduces REM latency', 'E': 'Reduces stage N3 sleep'}	C	C	E
506	{'A': 'A 20-year-old woman presents with her husband, who states that he was awoken the night prior when his wife loudly demanded a roast beef sandwich.', 'THE PATIENT REMAINED ASLEEP PRIOR TO, DURING, AND AFTER THE EVENT': 'Her husband has noted similar instances. She has no other sleep-related issues, but her husband wants her to complete a sleep study', 'B': 'A 5-year-old boy is brought by his…	E	E	E
507	{'A': 'Neuromuscular disease', 'B': 'Congestive heart failure', 'C': 'Central alveolar hypoventilation', 'D': 'Neurologic disorders affecting brainstem'}	B	B	B
508	{'A': 'Timed light exposure prior to trip', 'B': 'Keep destination based sleep hours', 'C': 'Avoid sleep until arrival', 'D': 'Take sedative hypnotic on the flight to help reset circadian rhythm'}	O	A	A
509	{'A': 'Irregular sleep wake rhythm disorder (ISWRD)', 'B': 'Shift work disorder (SWD)', 'C': 'Non-24 hour sleep wake rhythm disorder (N24SWD)', 'D': 'Advanced sleep wake phase disorder (ASWPD)', 'E': 'Delayed sleep wake phase disorder (DSWPD)'}	E	E	E
510	{'A': 'Maintain same time in bed for next 7 days', 'B': 'Maintain same time in bed for next 1 month', 'C': 'Decrease time in bed by 15 minutes for next 7 days', 'D': 'Increase time in bed by 15 minutes for next 7 days'}	A	A	A
511	{'A': 'HPER2 mutation', 'B': 'Autosomal recessive', 'C': 'CPT1B', 'D': 'HLA-DQB1*0602', 'E': 'MEIS1 mutation'}	D	D	D
512	{'A': 'It is usually more severe in NREM sleep than in REM sleep.', 'B': 'It leads to increased parasympathetic activity.', 'C': 'It can cause right heart failure in patients with chronic obstructive pulmonary disease.', 'D': 'It may reduce erythropoietin levels.', 'E': 'Arterial oxyhemoglobin saturation rarely falls <70% in patients with OSA.'}	C	C	C
513	{'A': 'Dopamine antagonist', 'B': 'Dopamine agonist', 'C': 'Serotonin reuptake inhibitor', 'D': 'GABA-A receptor modulator'}	B	B	B
514	{'A': 'Melatonin causes a phase advance when taken in the morning.', 'B': 'Melatonin causes a phase delay when taken in the afternoon or early evening.', 'C': 'Melatonin is as effective in phase-shifting circadian rhythm as light exposure.', 'D': 'Melatonin has no effect when taken in the morning.', 'E': 'Melatonin alters the phase of circadian rhythms by affecting the suprachiasmatic nucleus.'}	E	E	E
515	{'A': 'Attended cardiorespiratory (type 3) study', 'B': 'Multiple sleep latency test', 'C': 'Ambulatory overnight pulse oximetry (type 4)', 'D': 'Polysomnography', 'E': 'Comprehensive portable polysomnography (type 2)'}	D	D	D
516	{'A': 'CSA is associated with non-restorative sleep and morning headaches', 'B': 'Involves 210 central sleep apneas or hypopneas per hour of sleep', 'C': 'Involves >40% of the total number of apneas/hypopneas are central apneas/hypopneas', 'D': 'Involves 25 consecutive cycles of cyclical crescendo-decrescendo changes in breathing amplitude'}	A	A	A
517	{'A': 'Decreased wake time after sleep onset', 'B': 'No change in NREM stage 1 sleep', 'C': 'No change in REM sleep latency', 'D': 'Decreased REM sleep', 'E': 'No effect on sleep'}	D	D	D
518	{'A': 'Advise weight loss', 'B': 'Increase stimulants', 'C': 'Order polysomnography (PSG)', 'D': 'Change stimulants'}	C	C	C
519	{'A': 'Insulin', 'B': 'Vitamin D', 'C': 'Vitamin B12', 'D': 'Folate', 'E': 'Iron'}	E	E	E
520	{'A': 'Stage T', 'B': 'Stage N1', 'C': 'Stage N2', 'D': 'Stage N3', 'E': 'Stage N4'}	A	A	A
521	{'A': 'Reduced mortality', 'B': 'Reduced hospitalizations', 'C': 'Reduced need for certain classes of heart-failure medication', 'D': 'Improved ejection fraction', 'E': 'Improved daytime oxygenation'}	D	D	D
522	{'A': 'Decreased alpha activity with eye closure during wakefulness on EEG', 'B': 'Decreased activity in delta frequency range on EEG', 'C': 'Decreased activity in theta frequency range on EEG', 'D': 'No EEG changes', 'E': 'No change in alpha activity with eye closure during wakefulness on EEG'}	A	A	A
523	{'A': 'Cholinergic system', 'B': 'Dopaminergic system', 'C': 'Noradrenergic system', 'D': 'Hypocretin system', 'E': 'Monoamine system'}	D	D	D
524	{'A': 'Fluoxetine', 'B': 'Amitryptiline', 'C': 'Phenelzine', 'D': 'Trazodone', 'E': 'Nefazodone'}	E	D	E
525	{'A': 'Zolpidem', 'B': 'Temazepam', 'C': 'Eszopicione', 'D': 'Zaleplon', 'E': 'Lorazepam'}	C	C	C
526	{'A': 'Propranolol', 'B': 'Bupropion', 'C': 'Reserpine', 'D': 'Physostigmine', 'E': 'Donepezil'}	A	B	A
527	{'A': 'Minute ventilation decreases, mostly due to a fall in breathing frequency.', 'B': 'Minute ventilation decreases, mostly due to a fall in tidal volume.', 'C': 'Minute ventilation increases, but CO2 rises due to increased alveolar dead space.', 'D': 'Minute ventilation increases, but CO2 rises due to increased CO2 production.'}	B	B	B
528	{'A': 'Reduced minute ventilation with increased PaCO2 and Pa02', 'B': 'Increased minute ventilation with increased PaCO2 and Pa02', 'C': 'Reduced minute ventilation with increased PaCO2 and reduced PaO2', 'D': 'Increased sensitivity in cough reflex and arousal response to hypoxia'}	C	C	C
529	{'A': 'Doxepin due to history of narrow-angle glaucoma', 'B': 'Doxepin due to interactions with SSRIs', 'C': 'Ramelteon due to risk of blood pressure.elevation', 'D': 'Benzodiazepines due to age >65 years', 'E': 'Zolpidem due to interactions with SSRIs'}	A	A	A
530	{'A': 'A 35-year-old woman complains of a restless, uncomfortable feeling in her legs that is most prominent when lying down to sleep each evening. This feeling resolves when she moves her legs or walks.', 'B': 'A 50-year-old man with coronary artery disease complains of daytime sleepiness.', 'C': 'A 60-year-old woman with congestive heart failure complains of nighttime dyspnea.', 'D': 'A 55-year…	A	A	A
531	{'A': 'Upper esophageal sphincteric function may change.', 'B': 'Lower esophageal sphincteric function is impaired.', 'C': 'Most gastroesophageal reflux (GER) occurs due to fall in lower esophageal sphincter tone.', 'D': 'Frequency of peristaltic movements is increased.', 'E': 'Acid clearance from esophagus is faster.'}	A	A	A
532	{'A': 'In-lab polysomnography (PSG)', 'B': 'No futher evaluation', 'C': 'Multiple sleep latency test (MSLT)', 'D': 'Maintenance of wakefulness test (MWT)', 'E': 'Initiation of modafinil'}	A	A	A
533	{'A': 'Circadian rhythm sleep disorders', 'B': 'Narcolepsy without cataplexy', 'C': 'Restless legs syndrome', 'D': 'Stable asymptomatic obstructive sleep apnea treated with continuous positive airway pressure therapy'}	B	B	B
534	{'A': 'Frequency range of 11-16Hz', 'B': 'Most prominent over central areas', 'C': 'Activity increased by eye opening', 'D': 'Activity suppressed by eye closure', 'E': '10% of persons do not produce alpha rhythm with eye closure.'}	E	E	E
535	{'A': 'Occurs in 80% of children', 'B': 'Commonly affects 10-year-old children', 'C': 'Occurs in 20% of adults', 'D': 'Usually becomes less frequent during and after adolescence'}	D	D	D
536	{'A': 'Reduction in wake time after sleep onset', 'B': 'Decreased sleep latency', 'C': 'Increased total sleep time', 'D': 'Delirium tremens associated with significantly decreased total sleep time'}	D	D	D
537	{'A': 'Primary central sleep apnea', 'B': 'Obstructive sleep apnea', 'C': 'Sleep-related hypoxemia', 'D': 'Obesity hypoventilation syndrome', 'E': 'Sleep-related hypoventilation due to medical disorder'}	B	B	B
538	{'A': 'Orexin is also referred to as incretin.', 'B': 'Orexin agonists are a novel class of drug for insomnia.', 'C': 'Orexin deficiency is the primary cause of narcolepsy type 1.', 'D': 'Orexin neurons suppress appetite.', 'E': 'Orexin level in CSF is similar between narcoleptic patients with or without cataplexy.'}	C	C	C
539	{'A': 'Increased stage N3 sleep', 'B': 'Increased total sleep time', 'C': 'Increased sleep efficiency', 'D': 'Increased REM sleep', 'E': 'Increased sleep latency'}	E	E	E
540	{'A': 'Average sleep time of less than 7 hours is associated with increased motor vehicle accidents (MVA).', 'B': 'Circadian rhythms affect MVAs, and more occur around 2:00-4:00am during highest sleep propensity.', 'C': 'There is significant interindividual variation in subjective and objective effects of sleep deprivation.', 'D': 'Chronic and acute sleep deprivation cause similar deficits in obj…	E	E	E
541	{'A': 'Sertraline', 'B': 'Bupropion', 'C': 'Metoclopramide', 'D': 'Lithium', 'E': 'Amitriptyline'}	B	B	B
542	{'A': 'Seizures in juvenile myoclonic epilepsy', 'B': 'Reactive airway disease', 'C': 'Diarrhea', 'D': 'Hyperthermia'}	A	A	A
543	{'A': 'Increased risk of breast cancer', 'B': 'Increase in cardiovascular morbidity', 'C': 'Increase in work place accidents', 'D': 'Increase in divorce rates', 'E': 'All of the above'}	E	E	E
544	{'A': 'High CO2 ventilatory drive', 'B': 'Obesity', 'C': 'Low frequency of sleep-wake transitions', 'D': 'Younger age', 'E': 'Low resting heart rate'}	A	A	A
545	{'A': 'Continuous positive airway pressure (CPAP)', 'B': 'Bilevel (S-mode)', 'C': 'Bilevel (ST-mode)', 'D': 'Supplemental oxygen', 'E': 'No treatment'}	C	C	C
546	{'A': 'Occur in stage N2 (often near transition to stage N3)', 'B': 'Have a duration of 20.5 sec', 'C': 'Become prominent in aged individuals', 'D': 'Constitute a distinctive EEG feature of light sleep', 'E': 'Are maximal over frontal areas'}	D	D	D
547	{'A': 'Major depressive disorder with melancholic features', 'B': 'Major depressive disorder with atypical features', 'C': 'Major depressive disorder with mixed features', 'D': 'Major depressive disorder with anxious distress', 'E': 'Major depressive disorder with peripartum onset'}	B	B	B
548	{'A': 'Worsening tremor', 'B': 'Cognitive impairment', 'C': 'Sexual dysfunction', 'D': 'Skin changes', 'E': 'Falls'}	B	B	B
549	{'A': 'Sleep quality', 'B': 'Fatigue severity', 'C': 'Presence of daytime sleepiness over time', 'D': 'Occurrence of any abnormal events during sleep', 'E': 'Any seizure activity during second half of night'}	C	C	C
550	{'A': 'Reduced minute ventilation with increased PaCO2 and PaO2', 'B': 'Increased minute ventilation with increased PaCO2 and PaO2', 'C': 'Reduced minute ventilation with increased PaCO2 and reduced Pa02', 'D': 'Increased sensitivity in coughing reflex and arousal response to hypoxia'}	C	C	C
551	{'A': 'Increase dose of pramipexole', 'B': 'Change to gabapentin enacarbil', 'C': 'Change to methadone', 'D': 'Add iron sulfate'}	B	B	B
552	{'A': 'Low-amplitude biphasic deflection', 'B': 'High-amplitude biphasic deflection', 'C': 'Composed of initial positive (downward) slow wave followed by negative sharp wave (upward)', 'D': 'Appears maximally over central areas', 'E': 'Considered characteristic of stage N3 sleep'}	B	B	B
553	{'A': 'Sleep-wake patterns like patients with non-24-hour sleep-wake disorder', 'B': 'Sleep-wake patterns like patients with advanced sleep-phase disorder', 'C': 'A 24.0-hour circadian cycle', 'D': 'A 25.0-hour circadian cycle', 'E': 'A 23.5-hour circadian cycle'}	A	A	A
554	{'A': 'Melatonin to aid falling asleep in New York', 'B': 'Sedative/hypnotic medication to aid falling asleep in New York', 'C': 'Caffeine to increase daytime alertness on arrival in New York', 'D': 'Morning exposure to bright light with attempts to fall asleep earlier, prior to traveling', 'E': 'Evening exposure to bright light with attempts to fall asleep later, prior to traveling'}	E	E	E
555	{'A': 'Fading', 'B': 'Inattention', 'C': 'Active disregard', 'D': 'Negative reinforcement', 'E': 'Extinction'}	E	E	E
556	{'A': 'Decreased evening levels of cortisol', 'B': 'Increased levels of ghrelin and leptin', 'C': 'Reduced sleep-dependent secretion of growth hormone and prolactin', 'D': 'Decreased metabolic rate and levels of thyroxine', 'E': 'Reduced sympathetic activation'}	C	C	C
557	{'A': 'Hypothalamus', 'B': 'Thalamus', 'C': '4th ventricle', 'D': 'Pineal gland', 'E': 'Pituitary gland'}	D	D	D
558	{'A': 'About 5% of total sleep time is spent in stage R.', 'B': 'About 10% of total sleep time is spent in stage N2.', 'C': 'About 30% of total sleep time is spent in stage N3.', 'D': 'About 4-5% of total sleep time is spent in stage N1.', 'E': 'Waking after sleep onset encompasses 20% of sleep period.'}	D	D	D
559	{'A': 'Dysautonomia', 'B': 'Cerebellar dysfunction', 'C': 'Parkinsonism', 'D': 'REM sleep behavior disorder', 'E': 'Visual hallucinations'}	E	E	E
560	{'A': 'Delayed sleep phase', 'B': 'Decreased slow-wave sleep', 'C': 'Decreased wake after sleep onset (WASO)', 'D': 'Decreased sleep-onset latency (SOL)', 'E': 'Increased amplitude in circadian core body temperature (CBT) fluctuations'}	B	B	B
561	{'A': 'Hypopnea', 'B': 'Central apnea', 'C': 'Obstructive apnea', 'D': 'Mixed apnea'}	B	B	B
562	{'A': 'Moderate obesity', 'B': 'Chronic obstructive pulmonary disease', 'C': 'Hypertension', 'D': 'Type 2 diabetes', 'E': 'Age >70'}	B	B	B
563	{'A': 'Symmetrical presentation', 'B': 'Response to levodopa', 'C': 'Lewy body inclusions', 'D': 'Resting tremors', 'E': 'Loss of postural control'}	A	A	A
564	{'A': '30%, 3%', 'B': '30%, 4%', 'C': '50%, 3%', 'D': '50%, 4%'}	A	A	A
565	{'A': 'Single, extreme headache that awakens subject during sleep but is not associated with objective pathology', 'B': 'Severe, unilateral, periorbital or temporal headaches that start quickly and peak within 10-15 minutes', 'C': 'Subarachnoid hemorrhage occurring during sleep', 'D': 'Sudden, loud, imagined noise upon waking during night'}	D	D	D
566	{'A': 'Central sleep apnea is correlated with decreased left ventricular function, partly due to delayed circulatory time to respiratory control centers.', 'B': 'Ventilatory drive is decreased in patients with idiopathic central sleep apnea as a result of high PaCO2 during both wakefulness and sleep.', 'C': 'At sleep onset, repetitive episodes of central apneas may occur if PaCO2 (lower during sl…	A	A	A
567	{'A': 'Right frontal and left mastoid', 'B': 'Right central and left mastoid', 'C': 'Right occipital and left mastoid', 'D': 'Left mastoid and right mastoid'}	D	D	D
568	{'A': 'Stage N1', 'B': 'Stage N2', 'C': 'Stage N3', 'D': 'Stage REM', 'E': 'There is no predilection for sleep stage'}	D	C	D
569	{'A': 'Parasomnias in older adults', 'B': 'Sleepwalking', 'C': 'Sleep terrors', 'D': 'REM sleep disorder', 'E': 'Sleep enuresis'}	D	D	D
570	{'A': 'Onset during ages 50-69', 'B': 'Female sex', 'C': 'Blindness', 'D': 'Increased photosensitivity', 'E': 'Small mutations'}	C	C	C
571	{'A': 'Donepezil', 'B': 'Beta-blockers', 'C': 'Scopolamine', 'D': 'Lithium', 'E': 'Carbamazepine'}	A	A	A
572	{'A': 'OSA is rarely recognized in children.', 'B': 'Unlike adults, loud snoring is not seen in children.', 'C': 'Paradoxically hyperactive behavior may occur.', 'D': '5 or more episodes per hour of sleep are needed for diagnosis.', 'E': 'Most affected children experience both apneic and hypopneic events during sleep.'}	C	C	C
573	{'A': 'Symogyi phenomenon', 'B': 'Nocturnal systolic shift', 'C': 'Nocturnal Dipping', 'D': 'Diurnal waning', 'E': 'Diurnal waxing'}	C	C	C
574	{'A': 'Chronic paroxysmal hemicrania', 'B': 'Cluster headaches', 'C': 'Hypnic headaches', 'D': 'Migraine headaches', 'E': 'Muscle tension headaches'}	C	C	C
575	{'A': 'Hormone-replacement therapy increases sleep duration and improves subjective sleep quality in women with climacteric symptoms like hot flashes.', 'B': 'Hormone-replacement therapy has no impact on sleep patterns.', 'C': 'Administration of progesterone causes increased wake time after sleep onset.', 'D': 'Women taking estrogen often report greater insomnia and sleep disturbance.', 'E': 'Hor…	A	A	A
576	{'A': 'Increase CPAP by 4cm H20', 'B': 'Increase CPAP by 1cm H20', 'C': 'No change in CPAP level', 'D': 'Decrease CPAP by 1cm H20', 'E': 'Decrease CPAP by 4cm H20'}	D	D	D
577	{'A': 'Multiple sleep latency test (MSLT)', 'B': 'Polysomnography (PSG)', 'C': 'Actigraphy', 'D': 'No sleep study indicated'}	B	B	B
578	{'A': 'Mediodorsal', 'B': 'Centromedian', 'C': 'ventrolateral', 'D': 'Pulvinar', 'E': 'Reticular'}	A	A	A
579	{'A': 'Complex, non-stereotyped behaviors', 'B': 'Event occurring at transition between sleep and wakefulness', 'C': 'Duration of one minute', 'D': 'Urinary incontinence', 'E': 'Confusion and disorientation following event'}	B	C	D
580	{'A': 'Extrapyramidal system', 'B': 'Dorsal raphe', 'C': 'Substantia nigra and projecting dopaminergic pathways', 'D': 'Ascending reticular activation system', 'E': 'Corpus callosum'}	D	D	D
581	{'A': 'Orexin', 'B': 'Histamine', 'C': 'Acetylcholine', 'D': 'Norepinephrine', 'E': 'Serotonin'}	C	C	C
582	{'A': 'Polysomnography', 'B': 'Urinary 6-sulfatoxymelatonin level at sleep onset', 'C': 'Sleep journal for at least 7 days with actigraphy', 'D': 'Morningness-eveningness questionnaire', 'E': 'Noninvasive monitoring of gross motor movements'}	C	C	C
583	{'A': 'Amitriptyline increases REM latency and decreases the relative percentage of REM sleep.', 'B': 'Fluoxetine increases REM latency and increases the relative percentage of REM sleep.', 'C': 'Phenelzine decreases REM latency and increases relative percentage of REM sleep.', 'D': 'Trazadone decreases REM latency and causes sedation.', 'E': 'Venlafaxine decreases REM latency and increases REM s…	A	A	A
584	{'A': 'Idiopathic hypersomnia (IH)', 'B': 'Narcolepsy type I', 'C': 'Narcolepsy type II', 'D': 'Kleine-Levin syndrome'}	B	B	B
585	{'A': 'Estrogen decreases REM sleep latency.', 'B': 'Estrogen decreases REM sleep.', 'C': 'Progesterone decreases REM sleep latency.', 'D': 'Progesterone increases REM sleep.', 'E': 'Hormonal agents minimally affect sleep architecture.'}	A	A	E
586	{'A': 'Increased risk of obesity', 'B': 'Decreased mortality', 'C': 'Increased risk of cardiovascular events', 'D': 'Impaired glucose tolerance', 'E': 'Increased evening cortisol'}	B	B	B
587	{'A': 'Advanced sleep wake phase disorder (ASWPD)', 'B': 'Irregular sleep wake rhythm disorder (ISWRD)', 'C': 'Non-24 hour sleep wake rhythm disorder (N24SWD)', 'D': 'Delayed sleep wake phase disorder (DSWPD)', 'E': 'Circadian sleep wake disorder not otherwise specified (NOS)'}	B	B	B
588	{'A': 'Clonazepam 1mg QHS', 'B': 'Melatonin 1mg QHS', 'C': 'Auto-PAP', 'D': 'Environmental safety precautions (e.g. bedrails, mattress on floor, barrier between patient and wife)', 'E': 'Pramipexole'}	C	C	C
589	{'A': '1%', 'B': '25%', 'C': '60%', 'D': '75%'}	C	C	D
590	{'A': 'Associated with enhanced response to influenza vaccination', 'B': 'Associated with decreased cortisol levels', 'C': 'Associated with increased pain tolerance', 'D': 'Associated with increased ghrelin levels', 'E': 'Associated with increased leptin levels'}	D	D	D
591	{'A': 'Approximately 25% of those with obstructive sleep apnea also have central sleep apnea.', 'B': 'Central sleep apnea cannot occur in patients correctly diagnosed with obstructive sleep apnea.', 'C': 'Central sleep apnea occurs only in patients with congestive heart failure.', 'D': 'Central sleep apnea may appear during CPAP titration.', 'E': 'Central sleep apnea may appear after successful c…	D	D	D
592	{'A': 'TNF-a', 'B': 'IL-1', 'C': 'IL-6', 'D': 'IL-2', 'E': 'IL-4'}	E	E	E
593	{'A': 'Wakefulness: low voltage, fast activity', 'B': 'Sleepiness: alpha waves at 8-12Hz', 'C': 'N1: theta waves at 3-7Hz', 'D': 'N3: delta waves at 0.5-2Hz', 'E': 'N2: sawtooth waves'}	E	E	E
594	{'A': 'Decreased REM sleep latency, decreased REM sleep, and decreased REM sleep density', 'B': 'Increased REM sleep latency, increased REM sleep, and increased REM sleep density', 'C': 'Increased REM sleep latency, decreased REM sleep, and increased REM sleep density', 'D': 'Decreased REM sleep latency, increased REM sleep, and decreased REM sleep density', 'E': 'Increased REM sleep latency, dec…	C	E	C
595	{'A': 'Diagnosis requires polysomnography with modified electromyography.', 'B': 'Diagnosis requires polysomnography followed by multiple sleep latency testing.', 'C': 'Disorder is expected to improve with age.', 'D': 'Disorder is inherited in an autosomal recessive manner.', 'E': 'Disorder occurs exclusively in males.'}	C	C	C
596	{'A': 'Eszopiclone', 'B': 'Temazepam', 'C': 'Melatonin', 'D': 'Zolpidem extended-release'}	C	C	B
597	{'A': 'Using auto-titrating positive airway pressure devices (APAP) is useful in the diagnosis of OSA', 'B': 'The use of APAP devices for split-night titration is recommended', 'C': 'Using auto-titrating airway pressure devices in a patient with congestive heart failure is useful for the treatment of concurrent OSA', 'D': 'Continuous positive airway pressure in management of moderate to severe OS…	E	E	E
598	{'A': 'Abrupt discontinuation of sodium oxybate', 'B': 'Withdrawal from benzodiazepines', 'C': 'Use of guanfacine', 'D': 'Use of clonidine', 'E': 'Abrupt discontinuation of antidepressants'}	E	E	E
599	{'A': 'Tetrahydrocannabinol (THC) usage', 'B': 'Nicotine usage', 'C': 'Methylphenidate usage', 'D': 'Amphetamine usage', 'E': 'Discontinuation of methylphenidate'}	E	E	E
600	{'A': 'Reduced sleep latency and sleep efficiency', 'B': 'Increased total sleep time and wake time after sleep onset', 'C': 'Reduced REM sleep latency with no change in N3 sleep', 'D': 'Increased total REM sleep and lower percentage of REM sleep rebound', 'E': 'Reduced total REM sleep and lower percentage of REM sleep rebound'}	E	E	E
601	{'A': 'Insomnia', 'B': 'Sleep-related breathing disorders', 'C': 'Central disorders of hypersomnolence', 'D': 'Sleep-related movement disorders', 'E': 'Cataplexy'}	E	E	E
602	{'A': 'May cause rebound anxiety', 'B': 'Is a DEA-scheduled drug', 'C': 'Has a half-life of 24 hours', 'D': 'Is most effective for early morning awakenings, not initial insomnia', 'E': 'Exacerbates restless legs syndrome'}	A	A	A
603	{'A': 'D-amphetamine', 'B': 'Methylphenidate', 'C': 'Modafinil', 'D': 'Sodium oxybate', 'E': 'Clomipramine'}	D	D	D
604	{'A': 'Compared to drug therapy, improvement with CBT is sustained longer after treatment ends.', 'B': 'Onset of effectiveness compares favorably with drug therapy.', 'C': 'CBT is preferred first-line treatment.', 'D': 'CBT includes sleep restriction and stimulus control.'}	B	B	B
605	{'A': '12:30am', 'B': '3:00am', 'C': '5:30am', 'D': '9:00am', 'E': '12:00pm'}	D	D	D
606	{'A': 'Polysomnography', 'B': 'The use of circadian phase markers to determine the timing of melatonin secretion', 'C': 'A detailed sleep diary or journal', 'D': 'Actigraphy', 'E': "A careful review of the patient's history"}	A	A	A
607	{'A': 'Citalopram', 'B': 'Physostigmine', 'C': 'Venlafaxine', 'D': 'Metoprolol', 'E': 'Nicotine'}	B	B	B
608	{'A': 'They should be used only when pharmacologic treatments fail.', 'B': 'They are ineffective for secondary insomnia.', 'C': 'They are effective for chronic hypnotic users.', 'D': 'They are ineffective for older adults.', 'E': 'If an initial psychological/behavioral treatment is ineffective, medication is needed.'}	C	C	C
609	{'A': 'Characterized by appearance of theta waves', 'B': 'Scored when delta activity is 10-20%', 'C': 'Called "deep sleep"', 'D': 'Associated delta activity makes up <50% of epoch', 'E': 'Associated sleep spindles are present during stage N3'}	C	C	C
610	{'A': 'Reduced plasma norepinephrine', 'B': 'Increased anabolic steroid production', 'C': 'Reduced metabolic rate', 'D': 'Reduced body temperature', 'E': 'Increased food intake and subsequent weight gain'}	D	D	D
611	{'A': 'Eszopiclone', 'B': 'Zaleplon', 'C': 'Flurazepam', 'D': 'Zolpidem extended-release', 'E': 'Doxepin'}	B	B	B
612	{'A': 'With no clear posterior dominant alpha rhythm, sleep stage N1 cannot be definitively determined.', 'B': 'If average background frequency during wakefulness is 8Hz, stage NI can be defined only if activity decreases to <=6Hz.', 'C': 'Stage N1 can be scored if EEG demonstrates sharply contoured waves that are most prominent over central region and last <0.5 seconds.', 'D': 'Sleep stage N1 ca…	C	C	C
613	{'A': 'Higher percentage of stage R sleep during first full night of sleep', 'B': 'Increased stages N1 and N2 sleep during first full night of sleep', 'C': 'Increased N3 sleep during first full night of sleep', 'D': 'Prolonged REM latency during first full night of sleep', 'E': 'Increased sleep latency during first full night of sleep'}	C	C	C
614	{'A': 'Psychophysiological insomnia', 'B': 'Idiopathic insomnia', 'C': 'Paradoxical insomnia', 'D': 'Inadequate sleep hygiene', 'E': 'Short-term insomnia disorder.'}	C	C	C
615	{'A': 'Tricyclic antidepressants', 'B': 'Bupropion', 'C': 'Lithium', 'D': 'Selective serotonin reuptake inhibitors', 'E': 'Stimulants'}	B	B	B
616	{'A': 'BTBD9', 'B': 'MEIS1', 'C': 'PTPRD', 'D': 'PHOX2B', 'E': 'MAP2K5/LBXCOR'}	D	D	D
617	{'A': 'Serum ferritin', 'B': 'Complete blood count', 'C': 'Thyroid-stimulating hormone level', 'D': 'Basic metabolic panel', 'E': 'Serum follicle-stimulating hormone and lutenizing hormone'}	A	A	A
618	{'A': 'Fatal familial insomnia', 'B': 'Congenital central hypoventilation syndrome', 'C': 'Dementia with Lewy bodies', 'D': 'Kleine-Levin syndrome'}	B	B	B
619	{'A': 'Obstructive sleep apnea (OSA)', 'B': 'Delayed sleep-wake phase disorder (DSWPD)', 'C': 'Narcolepsy', 'D': 'Idiopathic hypersomnia', 'E': 'Non-24-hour sleep-wake rhythm disorder (N24SWD)'}	E	E	E
620	{'A': 'Multiple sclerosis (MS)', 'B': 'Kleine-Levin syndrome (KLS)', 'C': 'Narcolepsy type 1', 'D': 'Temporal lobe epilepsy'}	B	B	B
621	{'A': 'In the state of New Jersey, a driver on the road after 24 hours of wakefulness may be charged with reckless driving, a designation also given to intoxicated individuals.', 'B': 'Remaining awake for 17 hours may demonstrate a cognitive performance equivalent to a blood alcohol level of 0.1.', 'C': 'Younger individuals are often less sensitive to the effects of acute sleep deprivation than o…	A	A	A
622	{'A': 'Obstructive apnea', 'B': 'Central apnea', 'C': 'Mixed apnea', 'D': 'Respiratory effort-related arousal (RERA)', 'E': 'Hypopnea'}	B	B	B
623	{'A': 'Epilepsy', 'B': 'Generalized anxiety disorder', 'C': 'Hypertension', 'D': 'Syncope', 'E': 'REM sleep behavior disorder'}	B	E	E
624	{'A': 'EMG', 'B': 'Actigraphy', 'C': 'Sleep diary', 'D': 'Sensory-evoked potentials', 'E': 'Snoring frequency'}	B	B	B
625	{'A': 'Histamine', 'B': 'Prostaglandin D2', 'C': 'Melatonin', 'D': 'Serotonin', 'E': 'Glucose'}	B	A	B
626	{'A': 'Bruxism is common in children and is often severely debilitating.', 'B': 'Bruxism is rare in children and is often severely debilitating.', 'C': 'Bruxism is rare in children and is often self-limiting.', 'D': 'Bruxism is common in children and is usually self-limiting.'}	D	D	D
627	{'A': 'Light in evening and later bedtime 1 day before travel', 'B': 'Light in morning and earlier wake time 3 days before travel', 'C': 'Light in evening and later bedtime 3 days before travel', 'D': 'Light in morning and earlier wake time 1 month before travel', 'E': 'Light in evening and later bedtime 1 month before travel'}	B	B	B
628	{'A': '1 am', 'B': '4 am', 'C': '9 am', 'D': '5 pm', 'E': '9 pm'}	A	A	A
629	{'A': 'Prevalence is higher in Israel and lower in Japan.', 'B': 'There is 10-40x increase in risk with familial narcolepsy.', 'C': 'Prevalence is 2-7%.', 'D': 'Families with more than 2 members affected is the typical scenario', 'E': 'Males are more commonly affected than females.'}	B	B	B
630	{'A': 'NREM stage 2 sleep', 'B': 'NREM stages 3 and 4 sleep', 'C': 'REM Sleep', 'D': 'Immediately preceding arousals'}	C	C	C
631	{'A': 'Crying is ignored for specified periods for child to develop self-soothing skills.', 'B': 'Daytime naps are gradually reduced in frequency and duration.', 'C': 'Bedtimes are gradually delayed to minimize time awake in bed in children with insomnia.', 'D': 'Bedtimes are gradually advanced for treatment of delayed sleep phase disorder.', 'E': 'Lights are dimmed prior to bedtime, earlier each…	A	A	A
632	{'A': 'Excessive sleepiness may occur during manic episodes.', 'B': 'Sleep deprivation has no significant effect on bipolar disorder.', 'C': 'During acute manic phases, total sleep time is reduced without signs of excessive daytime sleepiness.', 'D': 'During depressive phases, polysomnography typically demonstrates increased REM sleep latency.'}	C	C	C
633	{'A': 'Absent eye movement', 'B': 'EEG beta activity', 'C': 'Rolling eye movements', 'D': 'Mildly increased respiratory rate'}	C	C	C
634	{'A': 'Among young adults, hours of weekday sleep predict daytime sleepiness.', 'B': 'Single patients are less likely to develop daytime sleepiness than married individuals.', 'C': 'Working full time is associated with daytime sleepiness.', 'D': 'Prevalence is lower among adolescents and older adults compared to middle-aged adults.'}	A	A	A
635	{'A': '1 year', 'B': '2 months', 'C': '6 months', 'D': '3 months', 'E': '2 weeks'}	D	D	D
636	{'A': 'Prevalence is increased with pregnancy, uremia, and anemia.', 'B': 'Prevalence decreases with aging, is highest among young children, and can be mistaken for rhythmic movement disorder.', 'C': 'Disease course is chronic, and spontaneous remission does not occur.', 'D': 'Most patients with periodic limb movements during sleep have concurrent restless legs syndrome.', 'E': 'RLS is a relative…	A	A	A
637	{'A': 'Does not change with thyroid hormone replacement', 'B': 'Normalizes with thyroid hormone replacement', 'C': 'Worsens with thyroid hormone replacement', 'D': 'Improves only with larger doses of thyroid hormone replacement', 'E': 'Has no relation to thyroid status'}	B	B	B
638	{'A': 'Elevated Body Mass Index', 'B': 'Male sex and age >50', 'C': 'Family history', 'D': 'Lower airway anatomy'}	A	A	A
639	{'A': 'Going to bed at the same time, regardless of sleepiness', 'B': 'Only using the bedroom for sleep, sex, and TV watching', 'C': 'Napping for <2 hours total if sleepy during the day', 'D': 'Getting out of bed if unable to sleep for 20 minutes, doing a quiet activity, and returning when sleepy'}	D	D	D
640	{'A': 'Increased expiratory reserve volume', 'B': 'Decreased dead space', 'C': 'Increased tidal volume', 'D': 'Decreased chest wall compliance', 'E': 'Increased ventilatory response to hypercapnia'}	D	D	D
641	{'A': 'Bupropion', 'B': 'Fluoxetine', 'C': 'Mirtazapine', 'D': 'Trazodone', 'E': 'Phenelzine'}	B	B	E
642	{'A': 'Increased alpha activity', 'B': 'Increased stage N2', 'C': 'Increased stage N3', 'D': 'Increased stage REM', 'E': 'Increased sleep latency'}	C	C	C
643	{'A': 'Is a sharply contoured wave with a duration of <0.5 seconds maximal over central region and distinguishable from background activity', 'B': 'Has a frequency of 0.5-2.0Hz and minimal amplitude of 75uV (peak to peak) in frontal derivations', 'C': 'Is a well-delineated, negative, sharp wave immediately followed by a positive component that is distinct from the background EEG, has a total dura…	C	C	C
644	{'A': 'Glutamate', 'B': 'Histamine', 'C': 'Serotonin', 'D': 'Norepinephrine', 'E': 'Glycine'}	A	E	A
645	{'A': 'Commonly occurs in N2 sleep', 'B': 'Does not occur in an isolated form or affect normal individuals', 'C': 'Involves all voluntary muscles, including ocular muscles', 'D': 'Occurs in approximately 90% of persons with narcolepsy', 'E': 'May be associated with hallucinations'}	E	E	E
646	{'A': 'Optic chiasm', 'B': 'Occipital cortex', 'C': 'Suprachiasmatic nucleus', 'D': 'Thalamus', 'E': 'Brainstem reticular formation'}	C	C	C
647	{'A': 'Armodafinil', 'B': 'Dextro-amphetamine/amphetamine', 'C': 'Atomoxetine', 'D': 'Lisdexamphetamine'}	A	A	A
648	{'A': 'FDA-approved for sleep-onset insomnia only', 'B': 'FDA-approved for non-24-hour circadian sleep-wake disorder', 'C': 'First-in-class insomnia medication utilizing orexin/hypocretin mechanism', 'D': 'First-in-class insomnia medication utilizing histamine system', 'E': 'FDA-approved for non-restorative sleep'}	C	C	C
649	{'A': 'Diagnose periodic leg movement disorder (PLMD).', 'B': 'Diagnose restless legs syndrome (RLS).', 'C': 'Start trial of iron supplementation.', 'D': 'Start trial of continuous positive airway pressure therapy.'}	A	A	A
650	{'A': 'Temazepam', 'B': 'Eszopiclone', 'C': 'Doxepin', 'D': 'Benadryl', 'E': 'Zolpidem'}	E	E	E
651	{'A': 'Periodic limb movements of sleep', 'B': 'Sleep paralysis', 'C': 'Hypnopompic hallucinations', 'D': 'Hypnogogic hallucinations', 'E': 'Excessive daytime sleepiness'}	E	E	E
652	{'A': '20%', 'B': '30%', 'C': '40%', 'D': '50%'}	A	A	A
653	{'A': 'Idiopathic hypersomnia', 'B': 'Obstructive sleep apnea', 'C': 'Circadian rhythm disorders', 'D': 'Excessive daytime sleepiness (EDS) associated with multiple sclerosis', 'E': 'Restless legs syndrome'}	A	A	A
654	{'A': 'With continued wakefulness, adenosine levels in central nervous system increase.', 'B': 'She can counteract fatigue by taking an H1 receptor blocker.', 'C': 'During prolonged wakefulness, hypocretin 1 levels increase, contributing to "sleep debt."', 'D': 'Prolonged wakefulness is associated with decreased thyroid activity.', 'E': 'When she does sleep, her relative percentage of slow-wave s…	A	A	A
655	{'A': 'Anterior nucleus of thalamus', 'B': 'Lateral hypothalamus', 'C': 'Reticular nucleus of thalamus', 'D': 'Posterior hypothalamus', 'E': 'Medial medulla'}	B	B	B
656	{'A': 'Cataplexy', 'B': 'Recurrent isolated sleep paralysis', 'C': 'Atonic seizures', 'D': 'Sleep terrors', 'E': 'REM sleep behavior disorder'}	B	B	B
657	{'A': 'Epworth score >15 with habitual snoring', 'B': 'Epworth score >15 with habitual snoring and witnessed apneas', 'C': 'Witnessed apneas, regardless of Epworth score', 'D': 'Mallampati score of 4 with snoring', 'E': 'None of the above'}	E	E	E
658	{'A': 'Increased nocturnal stage 1 sleep', 'B': 'Increased nocturnal stage 2 sleep', 'C': 'Decreased nocturnal slow-wave sleep', 'D': 'Decreased stage 2 sleep during daytime naps', 'E': 'Increased slow-wave sleep during daytime naps'}	C	C	C
659	{'A': 'Increased wake after sleep onset', 'B': 'Increased sleep efficiency', 'C': 'Increased stage N3', 'D': 'Increased REM', 'E': 'Delayed sleep phase'}	A	A	A
660	{'A': 'Recommend portable monitoring', 'B': 'Recommend home nocturnal pulse oximetry', 'C': 'Recommend auto-titrating CPAP', 'D': 'Recommend auto-titrating BIPAP', 'E': 'Recommend in-lab polysomnography'}	E	E	E
661	{'A': 'Switch to ramelteon', 'B': 'Switch to triazolam', 'C': 'Add eszopiclone to regimen', 'D': 'Switch to fluoxetine', 'E': 'Add zaleplon to regimen'}	C	C	E
662	{'A': 'Obesity hypoventilation syndrome', 'B': 'Hypoventilation exacerbated during REM sleep', 'C': 'Central apnea due to medications (e.g, cholinesterase inhibitors)', 'D': 'Normal sleep and breathing'}	B	B	B
663	{'A': 'Obstructive sleep apnea', 'B': 'Central sleep apnea', 'C': 'Sleep-related hypoxemia', 'D': 'Obesity-related hypoventilation', 'E': 'Idiopathic central alveolar hypoventilation'}	D	D	D
664	{'A': 'Trinucleotide expansion', 'B': 'Autosomal recessive inheritance', 'C': 'X-linked inheritance', 'D': 'PER2 gene mutations', 'E': 'Casein kinase 1 gene mutations'}	A	A	A
665	{'A': 'Atrial fibrillation', 'B': 'Stroke and congestive heart failure', 'C': 'Supraventricular tachycardia', 'D': 'Opiate abuse'}	B	B	B
666	{'A': 'Chemoreceptor response to hypercapnia and hypoxia increases.', 'B': 'Wakefulness stimulus and voluntary control of ventilation are lost.', 'C': 'Operating lung volume increases.', 'D': 'CO2 production and 02 uptake increase..', 'E': 'Upper airway resistance decreases.'}	B	B	B
667	{'A': 'Nocturnal motor symptoms may predominate, even if patients are adequately treated with dopaminergic drugs.', 'B': 'Significant daytime sleepiness affects >80% of patients.', 'C': 'Violent dream enactment or REM sleep behavior disorder may pre-date motor symptoms by many years.', 'D': 'Vivid dreams and nightmares are linked to decreased dopaminergic treatment.', 'E': 'Atypical neuroleptic a…	C	C	C
668	{'A': 'For all initial evaluations of insomnia', 'B': 'When clinical history cannot be obtained or is deemed unreliable', 'C': 'When insomnia is severe and persists despite adequate trial of behavioral therapy, sleep hygiene, and pharmacologic intervention', 'D': 'For insomnia due to psychiatric disorder,', 'E': 'For distinguishing and diagnosing insomnia-associated dementia'}	C	C	C
669	{'A': 'Urinary urgency', 'B': 'Abnormal urinary flow', 'C': 'Involuntary voiding during wakefulness', 'D': 'Presence of psychosocial stressors', 'E': 'History of urinary infections'}	D	D	D
670	{'A': 'Thermoregulation is preserved during REM sleep.', 'B': 'Depressed patients enter REM sleep more slowly.', 'C': 'Most antidepressant drugs suppress or delay REM sleep.', 'D': 'Almost 66% of the first few months of life, are spent in a form of NREM sleep.', 'E': 'Pulse rate and blood pressure are stable during REM sleep.'}	C	C	C
671	{'A': 'Alcohol intoxication is associated with increased stage N3 during second half of sleep period.', 'B': 'Alcohol intoxication is associated with increased rapid-eye movement (REM) sleep during second half of sleep period.', 'C': 'Alcohol intoxication is associated with increased sleep latency.', 'D': 'Alcohol intoxication is associated with increased sleep efficiency.'}	B	B	B
672	{'A': 'Absent inspiratory effort followed by resumption of inspiratory effort with undefined duration of each portion', 'B': 'Absent inspiratory effort followed by resumption of inspiratory effort with â‰¥4-second duration of each portion', 'C': 'Cheyne-Stokes breathing plus an obstructive component in an apnea period for 210 seconds', 'D': 'Apnea accompanied by both hypoventilation and oxygen de…	A	A	A
673	{'A': 'Elevated CSF hypocretin-1', 'B': 'Decreased CSF hypocretin-1', 'C': 'Hypnogogic hallucinations', 'D': 'Cataplexy accompanied by 22 sleep-onset REM periods', 'E': 'Mean sleep latency of 58 minutes'}	E	C	E
674	{'A': 'Alpha waves', 'B': 'Sleep spindles', 'C': 'Vertex sharp deflections', 'D': 'K-complexes'}	D	D	D
675	{'A': 'Bradycardia', 'B': 'Female gender', 'C': 'Reduced arterial carbon dioxide', 'D': 'Reduced circulation time', 'E': 'Obstructive lung disease'}	C	C	C
676	{'A': 'Psychophysiological insomnia', 'B': 'Idiopathic insomnia', 'C': 'Inadequate sleep hygiene', 'D': 'Paradoxical insomnia', 'E': 'Chronic insomnia'}	E	E	E
677	{'A': 'Obstructive apneic and hypopneic events occur predominantly during NREM sleep.', 'B': 'Apnea-hypopnea index is often markedly elevated.', 'C': 'Development of diaphragmatic dysfunction in patients with ALS has no effect on survival.', 'D': 'Significant nocturnal desaturation secondary to hypoventilation can occur.', 'E': 'REM sleep is normal.'}	D	D	D
678	{'A': 'Eszopiclone', 'B': 'Zolpidem extended-release', 'C': 'Flurazepam', 'D': 'Zaleplon', 'E': 'Doxepin'}	D	D	D
679	{'A': 'Sleepiness clearly related to insufficient sleep', 'B': 'Sleepiness related to diagnosed medical, neurological, or psychiatric disorder', 'C': 'Sleepiness that resolves with appropriate therapy of underlying condition', 'D': 'Sleepiness due to suspected narcolepsy.', 'E': 'Sleepiness associated with circadian rhythm disorders'}	D	D	D
680	{'A': 'Cholinergic activity is high during NREM.', 'B': 'Cholinergic activity is lowest during REM.', 'C': 'Aminergic activity is high during wakefulness.', 'D': 'Aminergic activity increases during NREM.', 'E': 'Aminergic activity reaches a low level during NREM.'}	C	C	C
681	{'A': 'Waning phase', 'B': 'Waxing phase', 'C': 'Post-psychotic phase', 'D': 'Remission phase', 'E': 'Both waxing and waning phases'}	B	E	E
682	{'A': 'Substantially decrease in REM latency', 'B': 'Substantially increase N3 sleep', 'C': 'Substantially increased REM', 'D': 'Substantially decreased REM', 'E': 'No effects on REM or slow-wave sleep'}	D	D	D
683	{'A': 'Polysomnogram (PSG)', 'B': 'Cognitive behavioral therapy for insomnia (CT-I)', 'C': 'Initiation of antidepressant', 'D': 'Initiation of hypnotic besides zolpidem'}	B	B	B
684	{'A': 'Zolpidem', 'B': 'Melatonin', 'C': 'Eszopiclone', 'D': 'Diphenhydramine', 'E': 'Temazepam'}	C	C	C
685	{'A': 'Dyspnea', 'B': 'Hypertension', 'C': 'Psychosis', 'D': 'Headache'}	D	D	D
686	{'A': 'Cortisol and growth hormone', 'B': 'TSH and prolactin', 'C': 'Cortisol', 'D': 'GH and prolactin'}	C	C	C
687	{'A': 'Oxidative stress', 'B': 'Hypercoagulability', 'C': 'Endothelial dysfunction', 'D': 'Increased outflow of parasympathetic nervous system', 'E': 'Increased outflow of sympathetic nervous system'}	D	D	D
688	{'A': 'Inadequate sleep hygiene', 'B': 'Paradoxical insomnia', 'C': 'Psychophysiological insomnia', 'D': 'Idiopathic insomnia', 'E': 'Behavioral insomnia'}	A	A	A
689	{'A': 'In-lab polysomnography (PSG)', 'B': 'No further evaluation', 'C': 'Multiple sleep latency test (MSLT)', 'D': 'Maintenance of wakefulness test (MWT)', 'E': 'Modafinil'}	A	A	A
690	{'A': 'Clonazepam', 'B': 'Melatonin', 'C': 'Polysomnography', 'D': 'Sleep-deprived encephalography', 'E': 'Levodopa/carbidopa'}	C	C	C
691	{'A': 'Trazodone', 'B': 'Nefazodone', 'C': 'Mirtazapine', 'D': 'Bupropion', 'E': 'Doxepin'}	D	D	D
692	{'A': 'Suvorexant', 'B': 'Melatonin', 'C': 'afternoon nap', 'D': 'clonazepam', 'E': 'pimavanserin'}	B	B	B
693	{'A': 'CSF a-synuclein', 'B': 'CSF hypocretin', 'C': 'CSF total protein', 'D': 'Serum insulin', 'E': 'Serum toxicology'}	B	B	B
694	{'A': 'Clonazepam', 'B': 'Ropinirole', 'C': 'Pramipexole', 'D': 'Sodium oxybate', 'E': 'Fluoxetine'}	A	A	A
695	{'A': 'Paroxetine', 'B': 'Sertraline', 'C': 'Trazodone', 'D': 'Doxepin', 'E': 'Phenelzine'}	D	C	C
696	{'A': 'Rectal motor activity is reduced.', 'B': 'Most cyclical rectal motor activity is retrograde.', 'C': 'Colonic contractile and myoelectric activity increase.', 'D': 'With awakening, colonic contractile activity decreases.', 'E': 'Sudden awakening may induce a propagating colonic contraction.'}	B	E	E
697	{'A': 'Neck circumference measuring 18 inches', 'B': 'BMI measuring >30kg/m^2', 'C': 'Retrognathia', 'D': 'Uvula measuring <1cm in length', 'E': 'Macroglossia'}	D	D	D
698	{'A': 'Prolonged REM sleep', 'B': 'Increased wakefulness after sleep onset', 'C': 'Unstable sleep states', 'D': 'Higher risk in presence of cerebral palsy', 'E': 'Increased risk of sleep disturbance with greater degree of intellectual disability'}	A	A	A
699	{'A': 'Theophylline', 'B': 'Modafinil', 'C': 'Estrogen', 'D': 'Sertraline', 'E': 'Mirtazapine'}	B	B	B
700	{'A': 'More rapid progression of symptoms', 'B': 'Greater family history of restless legs syndrome', 'C': 'Greater association with abnormalities in dopaminergic neurotransmitter systems', 'D': 'Decreased response to dopaminergic therapy', 'E': 'Greater response to dopaminergic treatment'}	B	B	B
701	{'A': 'Idiopathic hypersomnia (IH)', 'B': 'Narcolepsy type I', 'C': 'Narcolepsy type Il', 'D': 'Hypersomnia associated with psychiatric disorder'}	C	C	C
702	{'A': 'Decreased subjective perception of sleep quality', 'B': 'Increased total sleep time', 'C': 'Reduced maternal subjective perception of sleep quality', 'D': 'Decreased N1 and N2 sleep', 'E': 'Decreased N3 sleep'}	D	B	D
703	{'A': 'A 50-year-old woman with chronic insomnia tries multiple pharmacological and behavioral therapies with no improvement.', 'B': "A 70-year-old man with dementia suffers from insomnia. His caretaker asks whether the patient's insomnia is the result of his dementia.", 'C': 'A 35-year-old woman with fibromyalgia complains of insomnia.', 'D': 'An 18-year-old female complains of chronic insomnia …	A	A	A
704	{'A': 'Bedwetting alarm', 'B': 'Behavioral modifications', 'C': 'Oral desmopressin', 'D': 'Amitriptyline', 'E': 'Acupuncture'}	B	A	B
705	{'A': 'Elevated left-sided cardiac filling pressures', 'B': 'Right heart failure', 'C': 'Medication-induced bronchoconstriction', 'D': 'Suppression of respiration by medication'}	D	D	D
706	{'A': 'Imipramine', 'B': 'Donepezil', 'C': 'Paroxetine', 'D': 'Melatonin', 'E': 'Carbamazepine'}	D	D	D
707	{'A': 'Severe sleep disturbance with self-reported 2-4 hours of sleep per night; actigraphy measurements with average 6-7 hours of sleep per night', 'B': 'Longstanding complaint of sleep difficulties with insidious onset during infancy or early childhood', 'C': 'Heightened arousal and learned sleep-prevention associations that cause insomnia', 'D': 'Daily living activities inconsistent with good-…	C	C	C
708	{'A': 'Methylphenidate each morning upon awakening', 'B': 'Zolpidem each evening 30 minutes prior to desired time of sleep onset', 'C': 'B12 supplementation', 'D': 'Evening light exposure', 'E': 'Exogenous melatonin prior to desired time of sleep onset'}	E	E	E
709	{'A': 'Carbamazepine', 'B': 'Venlafaxine', 'C': 'Alcohol withdrawal', 'D': 'Beta-blockers', 'E': 'Nicotine'}	A	A	A
710	{'A': 'Autosomal recessive inheritance', 'B': 'X-linked inheritance', 'C': 'Ingestion of meat from cattle infected with bovine spongiform encephalopathy', 'D': 'Full recovery with treatment from antimalarial agents', 'E': 'Thalamic lesions'}	E	E	E
711	{'A': 'Obstructive sleep apnea (OSA)', 'B': 'Central sleep apnea (CSA)', 'C': 'Narcolepsy', 'D': 'Insufficient sleep syndrome', 'E': 'Delayed sleep-wake phase disorder (DSWPD)'}	D	D	D
712	{'A': 'Drug-resistant hypertension', 'B': 'Stroke', 'C': 'Heart failure', 'D': 'Atrial fibrillation', 'E': 'Coronary artery disease'}	A	A	A
713	{'A': 'At onset of apnea', 'B': 'Not present throughout sleep cycle in OSA', 'C': 'During arousals following apnea termination', 'D': 'Immediately prior to apnea termination', 'E': 'At nadir of oxygen saturation'}	C	C	C
714	{'A': 'Is a common type of parasomnia', 'B': 'Is associated with motor phenomena', 'C': 'Occurs in individuals with reduced nocturnal Sp02', 'D': 'Involves patient awareness of episodes', 'E': 'Needs no specific therapy'}	E	E	E
715	{'A': 'Decreased sleep latency', 'B': 'Increased total sleep time', 'C': 'Decreased REM sleep', 'D': 'Increased slow-wave sleep', 'E': 'Decreased waking after sleep onset'}	C	C	C
716	{'A': 'Alpha wave', 'B': 'Sleep spindle', 'C': 'Vertex sharp deflection', 'D': 'K-complex'}	D	D	D
717	{'A': 'Airline pilot occupation', 'B': 'Sedentary desk job', 'C': 'Depression', 'D': 'Chronic obstructive pulmonary disease (COPD)'}	A	A	A
718	{'A': 'Cognitive behavioral therapy for insomnia (CBT-1) is effective in the general population but has not been studied in the elderly.', 'B': 'Prevalence of insomnia decreases with age.', 'C': 'Prevalence of insomnia is higher in men than women.', 'D': 'Hypnotic medications are associated with a higher rate of adverse effects in the elderly.', 'E': 'Experimental trials of hypnotic agents have n…	D	D	D
719	{'A': 'Daytime hyperventilation', 'B': 'Daytime hypocapnia', 'C': 'Increased chemosensitivity', 'D': 'Presence of bulbar dysfunction', 'E': 'Absent gag reflex'}	D	D	D
720	{'A': 'Few awakenings occur when alcohol is used before bedtime', 'B': 'Alcohol consumption prior to bedtime produces drowsiness throughout the night', 'C': 'REM sleep fragmentation occurs during abstinence in chronic drinkers', 'D': 'Alcohol use improves sleep quality'}	C	C	C
721	{'A': 'Benzodiazepines', 'B': 'Barbiturates', 'C': 'Selective serotonin reuptake inhibitors (fluoxetine)', 'D': 'Tricyclic antidepressants (except trimipramine)', 'E': 'Buproprion'}	E	E	E
722	{'A': 'Leptin', 'B': 'Norepinephrine', 'C': 'ACTH', 'D': 'Ghrelin', 'E': 'Insulin resistance'}	A	A	A
723	{'A': 'Mild hyperthermia', 'B': 'Increased muscle tone', 'C': 'Stabilized heart rate and breathing pattern', 'D': 'Preserved diaphagmatic contraction', 'E': 'Reduced cerebral blood flow'}	D	D	D
724	{'A': 'Patient has a PHOX2B mutation.', 'B': "Patient's cerebellar tonsils extend 1.5cm below foramen magnum.", 'C': "Patient's BMI is >35kg/m2.", 'D': 'Patient has a CFTR mutation.', 'E': 'Patient has a daytime arterial PCO2 of 30 mmHg.'}	E	E	E
725	{'A': 'Idiopathic insomnia', 'B': 'Paradoxical insomnia', 'C': 'Behavioral insomnia of childhood, limit-setting type', 'D': 'Psychophysiological insomnia', 'E': 'Inadequate sleep hygiene'}	C	C	C
726	{'A': 'There is increased melatonin release.', 'B': 'Sleep onset and offset occur later relative to melatonin secretion.', 'C': 'Circadian sleep-wake rhythms are dampened.', 'D': 'Compared to younger adults, zone of increased alertness may occur later after nadir of core body temperature.', 'E': 'Circadian rhythm changes little with age.'}	C	C	C
727	{'A': 'Bipolar disorder', 'B': 'Generalized anxiety disorder', 'C': 'Post-traumatic stress disorder', 'D': 'Atypical depression'}	D	D	D
728	{'A': 'Creates normal waking PaCO2', 'B': 'Does not occur in patients with central alveolar hypoventilation', 'C': 'Involves diminished response to hypercapnia', 'D': 'Involves hypoventilation that is limited to sleep period', 'E': 'Includes patients with congestive heart failure'}	C	C	C
729	{'A': 'Bipolar affective disorder', 'B': 'Frontotemporal dementia', 'C': 'Kleine-Levin syndrome', 'D': 'Mollaret recurrent meningitis', 'E': 'Variant Creutzfeldt-Jakob disease'}	C	C	C
730	{'A': 'Increased prevalence of OSA among older adults occurs after age 65.', 'B': 'Clinical symptoms associated with OSA (e.g. excessive daytime sleepiness) are less common and less severe in older adults than in younger adults.', 'C': 'Increased risk of cardiopulmonary diseases is greater among elderly than among younger individuals.', 'D': 'Excess body weight, snoring, and witnessed apneas more…	B	B	B
731	{'A': 'Decreased sleep latency', 'B': 'Decreased sleep efficiency', 'C': 'No significant sleep changes', 'D': 'Increased total sleep time', 'E': 'Decreased wake time after sleep onset'}	B	B	B
732	{'A': 'Delayed sleep phase disorder', 'B': 'General insomnia', 'C': 'Shift work disorder', 'D': 'Irregular sleep-wake rhythm disorder', 'E': 'Advanced sleep phase disorder'}	A	A	A
733	{'A': 'Circadian rhythm disorder', 'B': 'Restless legs syndrome', 'C': 'REM behavioral disorder', 'D': 'Chronic insomnia'}	C	C	C
734	{'A': 'Mirtazapine', 'B': 'Selective serotonin reuptake inhibitors', 'C': 'Trazodone', 'D': 'Tricyclic antidepressants'}	B	B	B
735	{'A': 'Complete morningness-eveningness questionnaire and keep sleep diary for 7 days', 'B': 'Keep sleep diary for 7 days and order actigraphy', 'C': 'Obtain urinary 6-sulfatoxymelatonin level at sleep onset', 'D': 'Order polysomnography', 'E': 'Order EEG'}	B	B	B
736	{'A': 'Stage 2 NREM', 'B': 'Stage 3 NREM', 'C': 'REM', 'D': 'Evenly distributed among these 3 stages'}	C	C	C
737	{'A': 'REM sleep behavior disorder', 'B': 'Sleepwalking', 'C': 'Sleep paralysis', 'D': 'Sleep enuresis in pre-adolescence', 'E': 'Sleepwalking in children'}	A	A	A
738	{'A': 'Zaleplon', 'B': 'Ramelteon', 'C': 'Melatonin', 'D': 'Zolpidem extended-release', 'E': 'Light therapy'}	D	D	D
739	{'A': 'Clonidine', 'B': 'Trazodone', 'C': 'Ativan', 'D': 'Ramelteon', 'E': 'Bupropion'}	D	D	D
740	{'A': 'MSLT is not always necessary for the diagnosis of narcolepsy.', 'B': 'MSLT cannot distinguish between narcolepsy and idiopathic hypersomnia.', 'C': 'In normal controls, mean sleep latency on a 5-nap test is approximately 8 minutes.', 'D': 'Patient is instructed to read and to do quiet activities to relax.', 'E': 'Sleep onset is defined as the time between lights out and the first epoch of …	A	A	A
741	{'A': 'Stroke', 'B': 'Colon cancer', 'C': 'Psychiatric disorders', 'D': 'Psoriasis', 'E': 'SLE'}	C	C	C
742	{'A': 'Drop in peak signal excursion of 20% of baseline using an oronasal thermal sensor, lasting 13 seconds, and accompanied by 5% drop in oxygen saturation', 'B': 'Drop in peak signal excursion of 30% compared to baseline using nasal pressure, lasting 15 seconds, and accompanied by 3% drop in oxygen saturation', 'C': 'Drop in oxygen saturation of 10%, lasting 10 seconds, and accompanied by an a…	B	B	B
743	{'A': "A 45-year-old male who doesn't snore and isn't particularly tired during the day wants to be screened for sleep apnea because he recently watched a documentary.", 'B': 'A 50-year-old woman with amyotrophic lateral sclerosis notes daytime sleepiness, and her husband complains of her loud snoring. Given her debility, she wants to undergo portable monitoring since she has trouble leaving her …	C	C	C
744	{'A': 'Maintain same time in bed for next 7 days', 'B': 'Maintain same time in bed for next 1 month', 'C': 'Decrease time in bed by 15 minutes for next 7 days', 'D': 'Increase time in bed by 15 minutes for next 7 days'}	D	D	D
745	{'A': 'Increased sleep efficiency, REM, and N3', 'B': 'Increased sleep latency and total sleep time when permitted', 'C': 'Reduced REM and increased N3', 'D': 'No change in sleep architecture but improved sleep efficiency', 'E': 'Increased sleep latency and sleep efficiency'}	A	A	B
746	{'A': 'Glutamate', 'B': 'Histamine', 'C': 'Hypocretin', 'D': 'Serotonin', 'E': 'Glycine'}	A	A	A
747	{'A': 'Advanced sleep phase disorder', 'B': 'Delayed sleep phase disorder', 'C': 'Irregular sleep wake rhythm disorder', 'D': 'Shift work disorder', 'E': 'Non 24 hour sleep wake disorder'}	C	C	C
748	{'A': 'Low-dose cannabis', 'B': 'Caffeine', 'C': 'Heroin', 'D': 'Amphetamine', 'E': 'Cocaine'}	A	A	A
749	{'A': 'Zaleplon', 'B': 'Eszopiclone', 'C': 'Ramelteon', 'D': 'Triazolam', 'E': 'Fluoxetine'}	B	B	B
750	{'A': 'Forced awakenings', 'B': 'Insufficient sleep', 'C': 'Sleep in familiar surroundings', 'D': 'Recovery from insufficient sleep', 'E': 'Emotional stress'}	C	C	C
751	{'A': 'Olanzapine', 'B': 'Clozapine', 'C': 'Risperidone', 'D': 'Thioridazine', 'E': 'Ziprasidone'}	B	E	E
752	{'A': 'Duration of <2 minutes', 'B': 'Age of onset <55 years', 'C': 'Tendency to wander around the house during event', 'D': 'Occurrence of 25 events during 1 night', 'E': 'Highly stereotyped events'}	C	C	C
753	{'A': 'Delayed sleep-phase syndrome', 'B': 'Advanced sleep-phase syndrome', 'C': 'Non-24-hour sleep-wake syndrome', 'D': 'Irregular sleep-wake pattern syndrome', 'E': 'Nonspecific sleep pattern'}	D	D	D
754	{'A': 'Excessive daytime sleepiness', 'B': 'Cataplexy', 'C': 'Seizures', 'D': 'Vivid hallucinations', 'E': 'Brief episodes of paralysis at beginning or end of sleep'}	C	C	C
755	{'A': 'Cessation of oronasal air flow plus elevation in PCO2', 'B': 'Cessation of oronasal air flow alone', 'C': 'Elevation in PCO2 plus decrease in arterial saturation', 'D': 'Cessation of oronasal airflow plus cessation of respiratory effort', 'E': 'Cessation of respiratory effort with continued airflow'}	D	D	D
756	{'A': 'Act via NMDA receptors', 'B': 'Reduce N3 sleep', 'C': 'Reduce spindle (12-14 cycles per second) density', 'D': 'Reduce "pseudospindles" (14-18 cycles per second)', 'E': 'Increase frequency of arousals'}	B	B	B
757	{'A': 'Increased central and mixed apneas', 'B': 'Decreased OSAs', 'C': 'Decreased apnea duration', 'D': 'Decreased frequency of recorded hypopneas', 'E': 'Resolution of most OSA episodes'}	D	D	A
758	{'A': 'Shift work sleep disorder', 'B': 'Delayed sleep phase syndrome', 'C': 'Psychophysiologic (primary) insomnia', 'D': 'Idiopathic insomnia', 'E': 'Free-running sleep disorder'}	B	B	B
759	{'A': 'Evening light and morning melatonin', 'B': 'Evening melatonin and morning light', 'C': 'Modafinil in morning', 'D': 'Zolpidem before bedtime', 'E': 'Sleep hygiene measures'}	B	B	B
760	{'A': 'First third of night', 'B': 'Second third of night', 'C': 'Final third of night', 'D': 'Rapid eye movement (REM) sleep', 'E': 'Initial transition into NI sleep'}	A	A	A
761	{'A': 'Raphe nucleus - gamma-aminobutyric acid (GABA)', 'B': 'Ventrolateral preoptic nucleus - acetylcholine', 'C': 'Laterodorsal tegmentum - norepinephrine', 'D': 'Locus coeruleus - serotonin', 'E': 'Tuberomammillary nucleus - histamine'}	E	E	E
762	{'A': 'Advanced sleep phase syndrome most often occurs in older and elderly adults.', 'B': 'Preadolescent children often have mild phase-delay in their sleep schedules.', 'C': 'Irregular sleep wake schedule is common among newborn infants. It is not considered pathologic until after 2 months of age when consolidation of', 'NIGHTTIME SLEEP DEVELOPS': '', 'D': 'Non-24-hour sleep-wake disorder occur…	A	A	A
763	{'A': 'Bupropion', 'B': 'Amitriptyline', 'C': 'Venlafaxine', 'D': 'Trazodone'}	A	A	A
764	{'A': 'Supplemental oxygen therapy worsens hypercapnia in patients with non-hypercapnic central sleep apnea.', 'B': 'Positive airway pressure therapy decreases left ventricular ejection fraction and increases left ventricular afterload in patients with central sleep apnea due to congestive heart failure.', 'C': 'Acetazolamide improves central sleep apnea in patients with high-altitude periodic re…	C	C	C
765	{'A': 'Acute alcohol ingestion decreases sleep latency, increases NREM sleep, and reduces REM sleep during the first half of the sleep period.', 'B': 'Alcohol is metabolized slowly in chronic drinkers', 'C': 'After acute ingestion of alcohol, there is a decrease in arousals and awakenings during the second half of the night', 'D': 'Sleep disturbance, including insomnia, resolve after 2-3 weeks of…	A	A	A
766	{'A': 'Untreated sleep apnea', 'B': 'Smoking', 'C': 'Younger age', 'D': 'Bupropion', 'E': 'Chronic insufficient sleep'}	B	D	D
767	{'A': 'Cranial neuropathies', 'B': 'Shy-Drager syndrome', 'C': 'Chiari malformation', 'D': 'Midbrain lesion'}	A	A	B
768	{'A': 'Reduced wake time after sleep onset', 'B': 'Decreased sleep latency', 'C': 'Increased total sleep time', 'D': 'Significantly decreased total sleep time associated with delirium tremens'}	D	D	D
769	{'A': 'Polysomnography', 'B': 'Actigraphy', 'C': 'Mean sleep latency test', 'D': 'Capnography', 'E': 'MRI of brain'}	A	A	A
770	{'A': 'Sleep hygiene', 'B': 'Guided imagery', 'C': 'Stimulus control', 'D': 'Paradoxical intention', 'E': 'Relaxation therapy'}	C	C	C
771	{'A': 'Young people', 'B': 'High socioeconomic status', 'C': 'Married people', 'D': 'Males', 'E': 'Shift workers'}	E	E	E
772	{'A': 'Obesity hypoventilation syndrome', 'B': 'Obstructive sleep apnea syndrome', 'C': 'Treatment-emergent central sleep apnea (CSA)', 'E': 'Mixed apneas'}	C	C	C
773	{'A': 'Chin EMG', 'B': 'Respiratory effort', 'C': 'ECG', 'D': 'EEG', 'E': 'EOG'}	B	C	C
774	{'A': 'The recumbent position of sleep increases reflux, independent of other physiologic mechanisms.', 'B': 'Increased esophageal peristalsis during sleep protects against reflux', 'C': 'Sleep decreases lower esophageal sphincter tone, facilitating increased reflux', 'D': 'Sleep delays gastric emptying, increasing esophageal acid contact time'}	D	A	A
775	{'A': 'Hypopnea', 'B': 'Central apnea', 'C': 'Obstructive apnea', 'D': 'Mixed apnea', 'E': 'Medication effect from SSRIs'}	B	B	B
776	{'A': 'Arterial blood gas (ABG)', 'B': 'Respiratory rate', 'C': 'Electroencephalogram (EEG)', 'D': 'Electromyogram (EMG)', 'E': 'Heart rate'}	A	A	A
777	{'A': 'Cholinergic neurons', 'B': 'Histaminergic neurons', 'C': 'Noradrenergic neurons', 'D': 'Serotonergic neurons', 'E': 'GABA-ergic neurons'}	A	A	A
778	{'A': 'Order polysomnogram (PSG)', 'B': 'Start antidepressant therapy', 'C': 'Start cognitive behavioral therapy for insomnia (CBT-I)', 'D': 'Increase alprazolam dose'}	C	C	C
779	{'A': 'This is psychogenic hypersomnia and will resolve, meriting observation only.', 'B': 'This is idiopathic hypersomnia and usually responds to stimulants or wake-promoting drugs.', 'C': 'This is narcolepsy without cataplexy, and HLA-genotyping is needed', 'D': 'Symptoms are typical CNS complications of flu.', 'E': 'This is severe hypothyroidism, and treatment should include levothyroxine.'}	B	B	B
780	{'A': 'Stage N1 sleep decreases', 'B': 'Sleep spindle frequency increases', 'C': 'Duration of first REM sleep episode decreases', 'D': 'Slow-wave sleep decreases', 'E': 'Total sleep time increases'}	D	D	D
781	{'A': 'Norepinephrine', 'B': 'Adenosine', 'C': 'Acetylcholine', 'D': 'Serotonin', 'E': 'Histamine'}	B	B	B
782	{'A': 'Hypocretin-1 deficiency in CSF usually appears when both disorders are present.', 'B': 'In patients with both diagnoses, narcolepsy always presents before RBD', 'C': 'These disorders rarely coexist.', 'D': 'Narcolepsy patients with RBD usually present at older ages.', 'E': 'Medical treatment of narcolepsy is unaffected by diagnosis of RBD.'}	A	A	A
783	{'A': 'Reduced NREM stage 2 sleep', 'B': 'Reduced NREM stage 3 sleep', 'C': 'Increased NREM stage 1 sleep', 'D': 'Increased REM sleep latency', 'E': 'Reduced total sleep time'}	D	D	D
784	{'A': 'Acetylcholine', 'B': 'Glutamate', 'C': 'Histamine', 'D': 'Serotonin', 'E': 'Noradrenaline'}	B	B	B
785	{'A': 'Increased sleep latency', 'B': 'Increased REM sleep latency', 'C': 'Decreased sleep efficiency', 'D': 'Decreased total sleep time', 'E': 'Increased N3 sleep'}	B	B	B
786	{'A': 'Nocturnal panic attacks', 'B': 'Sleep terrors', 'C': 'REM sleep behavior disorder', 'D': 'Sleep-onset association disorder'}	B	B	B
787	{'A': 'PLMS are usually absent in stage REM sleep.', 'B': 'There are no FDA-approved drug for treatment.', 'C': 'PLMS is the medical term for "restless legs" in restless legs syndrome.', 'D': 'PLMS can occur in upper extremities.'}	C	C	C
788	{'A': 'Adenotonsillectomy is rarely used due to lack of effectiveness.', 'B': 'Continuous positive airway pressure (CPAP) is ineffective in this age group.', 'C': 'Adenotonsillectomy will lead to complete resolution of respiratory parameters in 79% of patients.', 'D': 'Continuous positive airway pressure (CPAP) should be reserved for refractory cases due to risk of maxillary hypoplasia.', 'E': 'N…	C	C	C
789	{'A': 'Basal forebrain', 'B': 'Reticular formation', 'C': 'Amygdala', 'D': 'Hypothalamus'}	A	A	A
790	{'A': 'MSLT shows mean sleep latency of >8 minutes.', 'B': 'Only 1 SOREMP is needed for diagnosis.', 'C': 'No cataplexy is present.', 'D': 'Patient must be younger than 20.'}	C	C	C
791	{'A': 'Arterial PCO2', 'B': 'Transcutaneous PCO2', 'C': 'End-tidal PCO2', 'D': 'Total length of apnea events'}	D	D	D
792	{'A': 'Lack of sleep due to inadequate opportunity for sleep', 'B': 'Good-quality sleep when sleep obtained', 'C': 'Daytime impairment related to nighttime sleep difficulty, including fatigue and malaise.', 'D': 'Non-restorative daytime naps', 'E': 'Non-restorative sleep'}	C	C	C
793	{'A': 'History of asthma', 'B': 'History of enuresis', 'C': 'Sleepwalking during first half of night', 'D': 'Vivid dreams', 'E': 'Prior history of seizure'}	E	E	D
794	{'A': 'REM Sleep behavior disorder', 'B': 'Nightmare disorder', 'C': 'Sleep terrors', 'D': 'Sleepwalking', 'E': 'Confusional arousals'}	A	A	A
795	{'A': 'Patients retain full memory of the episode.', 'B': 'Patients are generally responsive to external stimuli and are easily arousable.', 'C': 'Episodes involve minimal autonomic activation.', 'D': 'Sleep terrors in adults typically arise in stage N3 sleep.', 'E': 'Autonomic nervous system manifestations are uncommon.'}	D	D	D
796	{'A': 'Pre-frontal cortex', 'B': 'Substantia nigra', 'C': 'Suprachiasmatic nuclei', 'D': 'Thalamus', 'E': 'Pineal gland'}	C	C	C
797	{'A': 'Length of wakefulness prior to sleep is inversely related to total amount of delta sleep.', 'B': 'Length of wakefulness prior to sleep is directly related to time required to fall asleep.', 'C': 'Sleep latency is strongly influenced by time of day when sleep occurs.', 'D': 'It is easier to fall asleep at 4:00pm than at midnight.', 'E': 'Transoceanic jet travelers and shift workers usually …	C	C	C
798	{'A': 'Is a parasomnia', 'B': 'Is a confusional arousal', 'C': 'Typically occurs from slow-wave sleep', 'D': 'Involves vivid recall in the morning'}	D	D	D
799	{'A': 'Presence of severe OSA', 'B': 'Absence of positional OSA', 'C': 'High BMI', 'D': 'Greater MRA protrusion', 'E': 'Decreased MRA protrusion'}	D	D	D
800	{'A': 'MAO inhibitors decrease REM sleep latency.', 'B': 'MAO inhibitors increase REM sleep.', 'C': 'MAO inhibitors do not affect sleep.', 'D': 'REM rebound can occur during drug withdrawal.', 'E': 'Sleep latency is significantly prolonged.'}	D	D	D
801	{'A': 'EEG is similar to stage 1.', 'B': 'Sleep spindles are seen.', 'C': 'K-complexes are seen.', 'D': 'Tone of submental muscles is increased.', 'E': 'Conjugate rapid eye movements are absent.'}	A	A	A
802	{'A': 'Hallucinations are pathognomonic of narcolepsy.', 'B': 'Image complexity suggests that they are unrelated to narcolepsy.', 'C': 'Images likely represent hypnopompic hallucinations.', 'D': 'Hypnagogic hallucinations are typical of narcolepsy.', 'E': 'Auditory hallucinations are not associated with narcolepsy.'}	D	D	D
803	{'A': 'Basal forebrain regions: substantia innominate, diagonal band of Broca and septum', 'B': 'Basal forebrain', 'C': 'Locus ceruleus in the dorsal pontine tegmentum', 'D': 'Tuberomammillary nucleus in the posterior hypothalamus', 'E': 'Perifornical neurons of the lateral hypothalamus'}	D	D	D
804	{'A': 'GABA receptor complex', 'B': 'Serotonin', 'C': 'Adenosine', 'D': 'Melatonin'}	A	A	A
805	{'A': 'Higher baseline, awake, supine and sleep Sa02', 'B': 'Shorter duration of ventilation between periods of apnea', 'C': 'Apneas during NREM sleep compared to those during REM sleep', 'D': 'Apneas associated with central sleep apnea compared to those with obstructive apnea'}	B	B	B
806	{'A': 'Patients with DSWPD go to sleep later than desired.', 'B': 'Patients are unable to fall asleep and have difficulty awakening at desired times.', 'C': 'Patients with DSWPD who are unconstrained by obligations relating to sleep timing (e.g. school or work) show improved sleep quality and duration.', 'D': 'Diagnostic confirmation requires assay of melatonin (or its metabolite) across a 24-hou…	D	D	D
807	{'A': 'GABA neurons are located in ventrolateral preoptic (VLPO) area, thalamus, hypothalamus, basal forebrain, and cerebral cortex.', 'B': 'GABA is the main central nervous system excitatory neurotransmitter.', 'C': 'Barbiturates, benzodiazepines, and non-benzodiazepine benzodiazepine receptor agonists (espiclone or olpidem) act on GABA-B receptor.', 'D': 'Sodium oxybate acts on GABA-A receptor.…	A	A	A
808	{'A': 'Mean Sleep Latency Test', 'B': 'Polysomnography', 'C': 'Morningness-Eveningness Questionaire (MEQ)', 'D': 'Sleep log or diary', 'E': 'Circadian phase markers'}	D	D	D
809	{'A': 'Careful sleep history', 'B': 'Review of comorbid psychiatric or medical conditions', 'C': 'Multiple sleep latency test', 'D': 'Epworth sleepiness scale', 'E': 'Checklist of symptoms'}	C	C	C
810	{'A': 'Iron sulfate', 'B': 'Ropinirole', 'C': 'Rotigotine', 'D': 'Gabapentin enacarbil', 'E': 'Tramadol'}	A	A	A
811	{'A': 'Decreased baseline sleep SaO2', 'B': 'Presence of COPD', 'C': 'Increased expiratory reserve volume', 'D': 'Decreased functional residual capacity', 'E': 'Increased apnea or hypopnea duration'}	C	C	C
812	{'A': 'Extrapyramidal system', 'B': 'Dorsal raphe', 'C': 'Substantia nigra and projecting dopaminergic pathways', 'D': 'Ascending reticular activating system'}	D	D	D
813	{'A': 'Type 1: Unattended study with EEG, EOG, chin EMG, airflow, respiratory effort, Sa02, EKG, leg EMG, and body position', 'B': 'Type 2: Attended study with EEG, EOG, chin EMG, airflow, respiratory effort, SaO2, EKG, leg EMG, and body position', 'C': 'Type 3: Unattended study with airflow, respiratory effort, EKG, and SaO2', 'D': 'Type 4: Unattended study with airflow, respiratory effort, and …	C	C	C
814	{'A': 'Vitamin B12', 'B': 'Cognitive behavioral therapy', 'C': 'Light therapy and melatonin', 'D': 'Vitamin B12 and stimulus control therapy', 'E': 'A non-benzodiazepine agonist of the benzodiazepine receptor (i.e, zolpidem)'}	C	C	C
815	{'A': 'Suspected narcolepsy with cataplexy', 'B': 'Obstructive sleep apnea syndrome', 'C': 'Idiopathic hypersomnia', 'D': 'Ambiguous or uninterpretable prior MSLT', 'E': 'Narcolepsy without cataplexy'}	B	B	B
816	{'A': 'Protein misfolding', 'B': 'Inability to ubiquitinate proteins for protease digestion', 'C': 'Dysfunction of lysosomal enzymes', 'D': 'Orexin/hypocretin neuronal death', 'E': 'Mitochondrial DNA mutation'}	A	A	A
817	{'A': 'Narcolepsy', 'B': 'Excessive daytime sleep (EDS)', 'C': 'Insomnia', 'D': 'Nightmares', 'E': 'Cataplexy'}	B	B	B
818	{'A': 'Vitamin B12 deficiency', 'B': 'Chronic renal failure', 'C': 'Iron-deficiency anemia', 'D': 'Hepatic cirrhosis', 'E': 'Use of tricyclic antidepressants for migraine prophylaxis'}	D	E	D
819	{'A': 'Morning light therapy', 'B': 'Modafinil', 'C': 'Melatonin nightly', 'D': 'Zolpidem', 'E': 'Maintenance of regular sleep-wake schedule'}	C	C	C
820	{'A': 'Alpha activity is preserved', 'B': 'Alpha activity constitutes 60% of the record.', 'C': 'The low-amplitude mixed-frequency signal is primarily made up of alpha and slower beta activity.', 'D': 'The low-amplitude mixed frequency signal is primarily made up of beta and slower theta (4-7 cycles per second) activity.', 'E': 'Slower activity disappears while progressing to stage II.'}	D	D	D
821	{'A': 'Absence of thoracic and abdominal movements', 'B': 'Drop in Sa02 >4%', 'C': 'Crescendo-decrescendo breathing between apneas', 'D': 'Snoring'}	D	D	D
822	{'A': 'The most common sleep disorder that can occur as an adverse effect of ropinirole is insomnia.', 'B': 'High-dose levodopa causes sedation and improves sleep quality.', 'C': 'Benztropine increases REM sleep latency.', 'D': 'Pramipexole, ropinirole, and benztropine can cause hallucinations.', 'E': 'Levodopa increases N3 sleep.'}	D	C	D
823	{'A': 'Area postrema', 'B': 'Suprachiasmatic nucleus', 'C': 'Pineal gland', 'D': 'Ventrolateral pre-optic nucleus (VLPO)', 'E': 'Nucleus basalis of Meynert'}	C	C	C
824	{'A': 'During slow-wave sleep (SWS)', 'B': 'During rapid eye movement (REM) sleep', 'C': 'Following a K complex', 'D': 'Following a vertex wave', 'E': 'During stage N2 sleep'}	A	A	A
825	{'A': 'Increased theta-wave power', 'B': 'Decreased theta-wave power', 'C': 'Decreased delta-wave power', 'D': 'Increased alpha-wave power', 'E': 'No significant changes'}	A	A	A
826	{'A': 'Increased esophageal peristalsis', 'B': 'Increased saliva secretion', 'C': 'Delayed gastric emptying', 'D': 'Increased upper esophageal sphincter pressure'}	C	C	C
827	{'A': 'Patients use alcohol regularly, and consumption typically occurs throughout the day', 'B': 'Effects of alcohol on REM sleep are primarily related to GABA activity', 'C': 'Use of alcohol a few hours prior to anticipated bedtime has no significant effect on sleep quality', 'D': 'Abruptly terminating alcohol use can precipitate profound insomnia with frequent awakenings'}	D	D	D
828	{'A': 'Nicotine', 'B': 'Codeine', 'C': 'Tetrahydrocannabinol (THC)', 'D': 'Risperidone', 'E': 'Donepezil'}	E	E	E
829	{'A': 'N1 and N2 sleep', 'B': 'N3 Sleep', 'C': 'REM sleep', 'D': 'At random', 'E': 'Rarely'}	A	A	A
830	{'A': 'Apnea is a 290% reduction in airflow for approximately 2 normal breaths.', 'B': 'Apnea is a 290% reduction in airflow for approximately 10 seconds.', 'C': 'Hypopnea is a 230% reduction in airflow for approximately 2 normal breaths, associated with arousal or 4% oxyhemoglobin desaturation.', 'D': 'Hypopnea is a 230% reduction in airflow for approximately 10 seconds, associated with arousal …	A	C	C
831	{'A': 'Stop at least 1 psychotropic medication and follow-up in 2 weeks', 'B': 'Recommend keeping a sleep diary, and follow-up in 2 weeks', 'C': 'Order a multiple sleep latency test (MSLT) to establish daytime sleepiness', 'D': 'Order an overnight polysomnogram'}	D	D	D
832	{'A': 'Are commonly seen in substance abusers', 'B': 'Awaken sleeper from NREM sleep', 'C': 'Occur in first third of night', 'D': 'They are more common in adults compared to children', 'E': 'Are difficult to differentiate from sleep terrors'}	A	A	A
833	{'A': 'Methamphetamine', 'B': 'Sodium oxybate', 'C': 'Methylphenidate', 'D': 'Venlafaxine'}	B	B	B
834	{'A': '23 obstructive apneas during overnight study', 'B': '25 respiratory-related arousals during overnight study', 'C': 'P. CO2 of > 50 mmHg with snoring for Z 20% of overnight study', 'D': 'PaCO2 of > 50 mmg with snoring for z 25% of overnight study', 'E': '>=1 respiratory effort-related arousals during each hour of monitoring'}	D	D	D
835	{'A': 'Moderate autonomic activation', 'B': 'Occurrence in first third of night', 'C': 'Prolonged confusion upon awakening', 'D': 'Moaning or brief cries', 'E': 'Variable dream recall'}	E	D	D
836	{'A': 'Decrease in wake time after sleep onset', 'B': 'Decrease in REM sleep latency', 'C': 'Increase in REM sleep', 'D': 'Causing or exacerbating periodic limb movements of sleep', 'E': 'No significant impact on sleep'}	D	D	D
837	{'A': '2-4 weeks', 'B': '1-3 months', 'C': '2 months', 'D': '3-6 months', 'E': 'After 12 months'}	D	D	D
838	{'A': 'Length of 30-90 minutes will help to avoid "sleep inertia."', 'B': 'Naps may temporarily improve alertness.', 'C': 'For optimal benefit, timing should be outside natural circadian dips in alertness.', 'D': 'Naps only produce physiologic benefits in infants.', 'E': 'Naps are most beneficial when conducted 1-2 hours prior to intended bedtime.'}	B	B	B
839	{'A': 'Polysomnographic evidence is not required to diagnose central sleep apnea.', 'B': 'Central hypopneas have a flattened profile on nasal pressure monitoring.', 'C': 'Snoring is absent.', 'D': 'Central apneas occur more frequently during REM sleep.', 'E': 'Loss of chest and abdominal movement occurs on strain gauges or respiratory inductance plethysmography.'}	E	E	E
840	{'A': 'Its neurons are located in laterodorsal tegmentum/pedunculopontine tegmentum.', 'B': 'Norepinephrine is involved in maintenance of NREM sleep:', 'C': 'Neurotransmitter release occurs during NREM sleep.', 'D': 'Norepinephrine is not released during REM sleep.', 'E': 'Norepinephrine is released during REM sleep.'}	D	D	D
841	{'A': 'Patient has brief episodes of increased chin EMG activity, and each episode lasts 0.125 seconds. Amplitude is 2x that of background. Several times during the night, 3 of these brief episodes occur in succession.', 'B': 'Patient has 1 episode of increased chin EMG activity, lasting 1.5 seconds. Amplitude is 2x that of background.', 'C': 'Patient has brief episodes of increased chin EMG acti…	C	C	C
842	{'A': 'Propriospinal myoclonus at sleep onset', 'B': 'Restless leg syndrome', 'C': 'Excessive fragmentary myoclonus', 'D': 'Periodic limb movement disorder'}	A	A	A
843	{'A': 'Prevalence of obstructive sleep apnea among women increases with menopause.', 'B': 'Caucasians have a greater prevalence of obstructive sleep apnea than African Americans.', 'C': 'Prevalence peaks in patients in their 40s and remains stable with aging.', 'D': 'Due to differences in percentage and distribution of body fat, women are more likely to develop obstructive sleep apnea than men in…	A	A	A
844	{'A': 'Laterodorsal tegmental nucleus', 'B': 'Locus coeruleus', 'C': 'Median raphe nucleus', 'D': 'Tuberomammillary nucleus', 'E': 'Periaqueductal gray matter'}	A	A	A
845	{'A': 'Elevated CSF hypocretin-1 level', 'B': 'Mean sleep latency of $8 minutes and normal CSF hypocretin-1 level', 'C': 'Normal CSF hypocretin-1 level', 'D': 'Decreased CS hypocretin- 1 level', 'E': '2 sleep-onset REM periods during polysomnography and normal CSF hypocretin-1 level'}	D	D	D
846	{'A': 'Sleep-related eating disorder', 'B': 'REM behavior disorder', 'C': 'Bulimia nervosa', 'D': 'Frontal lobe seizures', 'E': 'Sleep terrors'}	A	A	A
847	{'A': 'Rarely occur during sleep', 'B': 'Generally are not accompanied by impaired consciousness or postictal confusion', 'C': 'Do not begin focally', 'D': 'Are most common during REM sleep', 'E': 'ten occur during sleep'}	E	E	E
848	{'A': 'Central apnea', 'B': 'Mixed apnea', 'C': 'Mixed hypopnea', 'D': 'Obstructive apnea', 'E': 'Central hypopnea'}	B	B	B
849	{'A': 'Patient meets criteria for narcolepsy type II.', 'B': 'Polysomnography is necessary for diagnosing narcolepsy type l.', 'C': 'Multiple sleep latency testing is necessary for the formal diagnosing narcolepsy type I.', 'D': 'CSF hypocretin levels are necessary for diagnosing narcolepsy type 1.', 'E': 'The patient meets criteria for narcolepsy type I.'}	E	E	E
850	{'A': 'Increased REM sleep', 'B': 'Increased sleep latency', 'C': 'Increased N2 sleep', 'D': 'Decreased Sleep spindles', 'E': 'Decreased total sleep time'}	C	C	C
851	{'A': '5-HT receptor agonist', 'B': '5-HT reuptake inhibitor', 'C': '5-HT receptor antagonist', 'D': 'Alpha-2-delta calcium channel inhibition', 'E': 'Dopamine receptor antagonist'}	D	D	D
852	{'A': '1', 'B': '5', 'C': '10', 'D': '15'}	D	D	D
853	{'A': 'Increased REM sleep during cocaine use', 'B': 'Decreased sleep latency during cocaine use', 'C': 'Persistently decreased REM sleep during initial cocaine discontinuation', 'D': 'Increased total sleep time during initial cocaine discontinuation', 'E': 'Increased total sleep time during cocaine use'}	D	D	D
854	{'A': 'Raphe nucleus', 'B': 'Ventrolateral preoptic nucleus (VLPO)', 'C': 'Tuberomammilary nucleus (TMN)', 'D': 'Locus coeruleus (LC)', 'E': 'Laterodorsal tegmental nucleus (LDT)'}	E	E	E
855	{'A': 'Sleeping later on weekends to compensate for hours of sleep lost due to initial insomnia', 'B': 'Sleep study as part of routine evaluation', 'C': 'Avoidance of white noise machines or fans', 'D': 'Avoidance of laptop or cell phone use prior to sleep', 'E': 'Going to bed earlier to offset amount of lost sleep'}	O	D	D
856	{'A': 'Positive family history is more common with secondary RLS than with idiopathic RLS.', 'B': 'About 33% of cases of RLS are associated with autosomal recessive transmission.', 'C': 'There is a low concordance rate of RLS symptoms between twins.', 'D': 'RLS is more frequent in first- and second-degree relatives of individuals with positive history.', 'E': 'RLS is sporadic with no known family…	D	D	D
857	{'A': 'Restless legs syndrome', 'B': 'Periodic limb movement disorder', 'C': 'Idiopathic hypersomnia', 'D': 'Circadian rhythm disorder'}	B	B	B
858	{'A': 'Zolpidem', 'B': 'Levodopa/carbidopa', 'C': 'Ropinirole', 'D': 'Melatonin', 'E': 'Baclofen'}	D	D	D
859	{'A': 'Patient meets criteria for narcolepsy type I.', 'B': 'Patient meets criteria for narcolepsy type Il.', 'C': 'Lumbar puncture is necessary for diagnosis of narcolepsy type I.', 'D': 'Individuals with narcolepsy type Il may have CS hypocretin | levels <110pg/mL.', 'E': 'Individuals with narcolepsy type Il may have cataplexy.'}	B	B	B
860	{'A': 'Levetiracetam', 'B': 'Pregabalin', 'C': 'Gabapentin', 'D': 'Clonazepam', 'E': 'Carbamazepine'}	C	B	C
861	{'A': 'During non-REM sleep, heart rate is consistent.', 'B': 'In non-REM and tonic REM sleep, parasympathetic tone predominates (reduced heart rate, cardiac output, and blood pressure).', 'C': 'REM causes minimal changes in heart rate.', 'D': 'In non-REM and phasic REM, sympathetic tone predominates (reduced heart rate and blood pressure).'}	B	B	B
862	{'A': 'Reserpine', 'B': 'Amitriptyline', 'C': 'Valerian', 'D': 'Alcohol withdrawal', 'E': 'Methyldopa'}	B	B	B
863	{'A': 'Zolpidem', 'B': 'Ramelteon', 'C': 'Doxepin', 'D': 'Flurazepam', 'E': 'Acetazolamide'}	E	E	E
864	{'A': 'Type 2 narcolepsy', 'B': 'Post-traumatic recurrent hypersomnia', 'C': 'Behaviorally induced insufficient sleep syndrome', 'D': 'Neuromyelitis optica', 'E': 'Depression'}	B	B	B
865	{'A': 'Adenosine', 'B': 'Gamma-aminobutyric acid (GABA)', 'C': 'Histamine', 'D': 'Dopamine', 'E': 'Serotonin'}	A	A	A
866	{'A': 'Stage W', 'B': 'Stage N4', 'C': 'Stage N2', 'D': 'Stage R', 'E': 'Stage N1'}	B	B	B
867	{'A': 'Inspiratory snoring immediately followed by expiratory snoring', 'B': 'Sleep-related groaning associated with prolonged expiration and REM sleep', 'C': 'Hiccupping during sleep', 'D': 'Teeth-grinding during sleep'}	B	B	B
868	{'A': 'Settling', 'B': 'Scheduling', 'C': 'Night-training', 'D': 'Day-training', 'E': 'Shifting'}	A	E	E
869	{'A': 'Modafinil', 'B': 'Morning light therapy', 'C': 'Scheduled social activity', 'D': 'Scheduled physical activity'}	A	A	A
870	{'A': 'May elevate blood glucose, requiring close monitoring', 'B': 'Is a GABA-A receptor agonist', 'C': 'Is a melatonin type 1 and type 2 receptor agonist', 'D': 'Acts at receptors concentrated in the thalamus', 'E': 'Is unlikely to improve side effects since it also acts on histamine receptors'}	C	C	C
871	{'A': 'Hypoventilation', 'B': 'Cheyne-Stokes breathing', 'C': 'Obstructive apnea', 'D': 'Central apnea', 'E': 'Terminal breathing'}	B	B	B
872	{'A': 'Secretion of inflammatory cytokine IL-6 is decreased.', 'B': 'Glucose levels are higher,while insulin levels are lower.', 'C': 'Appetite suppression occurs, likely secondary to increased ratio of ghelin to leptin.', 'D': 'Morning cortisol secretion is decreased.', 'E': 'Risk of cardiovascular disease is decreased.'}	B	B	B
873	{'A': 'It is performed at night.', 'B': 'Patient takes 1 or 2 short naps at 4 hours apart over 1 day.', 'C': 'Latency period of >=5 minutes indicates narcolepsy', 'D': 'Normal people enter their first REM sleep cycle about 120-130 minutes after onset of sleep', 'E': 'Sleep latency period arenormally >=10 minutes.'}	E	E	E
874	{'A': 'Comorbid congestive heart failure and obstructive sleep apnea', 'B': 'Respiratory failure', 'C': 'Obesity-hypoventilation syndrome', 'D': 'Uncomplicated obstructive sleep apnea in patients who are diagnosed by home sleep apnea testing', 'E': 'Obstructive sleep apnea diagnosis based on patient history'}	D	D	D
875	{'A': 'Increased frequency of arousals', 'B': 'Decreased NREM stages 1 and 2 sleep', 'C': 'Increased slow-wave sleep', 'D': 'No change in REM Sleep', 'E': 'Increased REM sleep'}	A	A	A
876	{'A': 'Endothelial dysfunction and accelerated atherosclerosis', 'B': 'Decreased sympathetic activity', 'C': 'Post-apneic bradycardia', 'D': 'Increased left ventricular preload', 'E': 'Left ventricular hypertrophy'}	A	A	A
877	{'A': 'Increased sleep latency', 'B': 'Reduced total sleep time', 'C': 'Increased slow wave sleep', 'D': 'Decreased REM sleep latency', 'E': 'Reduced sleep efficiency'}	C	C	C
878	{'A': 'Non-restorative sleep - Feeling unrefreshed upon awakening', 'B': 'Sleep-onset insomnia - Frequent or prolonged awakenings', 'C': 'Chronic insomnia - Daytime impairment for at least 3 months', 'D': 'Terminal insomnia - Final awakening earlier than desired', 'E': 'Comorbid insomnia - Due to medical, neurologic, or psychiatric disorder; medication use; or withdrawal effects'}	B	B	B
879	{'A': 'Dopamine', 'B': 'Histamine', 'C': 'Norepinephrine', 'D': 'Adenosine'}	A	D	D
880	{'A': 'Decreased N3 sleep and increased REM', 'B': 'Decreased N3 sleep and increased N3 latency for first few nights of sleep', 'C': 'Decreased N3 sleep and increased N3 latency for weeks', 'D': 'Decreased REM sleep and increased REM latency for few nights of sleep', 'E': 'Decreased REM sleep and increased REM latency for weeks'}	E	E	E
881	{'A': 'Primary idiopathic central sleep apnea is more common than secondary central sleep apnea caused by specific conditions.', 'B': 'Prevalence increases after the age of 18.', 'C': 'Central sleep apnea is more common than obstructive sleep apnea in general population.', 'D': 'Central sleep apnea occurs less often at high altitudes.', 'E': 'More women have central sleep apnea than men.'}	B	B	B
882	{'A': 'Methadone', 'B': 'Dexamethasone', 'C': 'Clonidine', 'D': 'Methylphenidate', 'E': 'Levodopa'}	C	C	C
883	{'A': 'Muscular contractions and gross body movements occur during wakefulness and generally disappear during sleep with muscle hypotonia.', 'B': 'Patients rarely experience both sleep-onset and sleep-maintenance insomnia.', 'C': 'There is an increase in NREM sleep.', 'D': 'There is an increase in REM sleep.', 'E': 'There is an increased likelihood of REM sleep behavior disorder.'}	E	E	E
884	{'A': 'Patient suffers from a disorder of non-REM sleep.', 'B': 'Patient suffers from sleep terrors.', 'C': 'Patient may eventually develop bradykinesia and rigidity.', 'D': 'These episodes represent frontal lobe seizures.', 'E': 'Diagnosis does not require confirmation by polysomnography.'}	C	C	C
885	{'A': 'Chronic obstructive pulmonary disease and obstructive sleep apnea', 'B': 'Restless leg syndrome and obstructive sleep apnea', 'C': 'Bronchial asthma and obstructive sleep apnea', 'D': 'Fibromyalgia and obstructive sleep apnea', 'E': 'Hypothyroidism and obstructive sleep apnea'}	A	A	A
886	{'A': 'Onset can occur in adulthood.', 'B': 'Condition is commonly seen among children older than 10 years.', 'C': 'Frequency increases during adolescence.', 'D': 'Severity increases during adolescence.', 'E': 'Morning recall is a typical feature.'}	A	A	A
887	{'A': 'Clear recall of dreams', 'B': 'Screaming, agitation, and escape behavior', 'C': 'Confusion on awakening', 'D': 'High autonomic activation', 'E': 'Occurrence in first third of night'}	A	A	A
888	{'A': 'Institutional living', 'B': 'History of dementia', 'C': 'Decreased light exposure', 'D': 'Age', 'E': 'History of developmental disorder'}	D	E	E
889	{'A': 'She has the cognitive function of someone with a blood alcohol level of 0.25%.', 'B': 'Blasting air conditioning and spritzing her face with cold water will prevent her from falling asleep in the car.', 'C': 'She will fully regain cognitive function if she drinks 1 cup of coffee.', 'D': 'She has the cognitive function of someone with a blood alcohol level of 0.1%.', 'E': 'Listening to the …	D	D	D
890	{'A': 'Suckling sleep', 'B': 'Restless sleep', 'C': 'Intermediate sleep', 'D': 'Atonic sleep', 'E': 'Vocalization (crying)'}	E	E	C
891	{'A': 'Response to evening exogenous melatonin', 'B': 'At least 2 irregular nocturnal sleep-wake cycles documented by polysomnography', 'C': 'At least 3 irregular sleep-wake cycles in 24 hours, recorded for 14 days by sleep diary and/or actigraphy', 'D': 'At least 4 irregular sleep-wake cycles in 24 hours, recorded for 7 days by sleep diary and/or actigraphy', 'E': 'Abnormal urinary 6-sulfatoxyme…	C	C	C
892	{'A': 'Adult sleepwalking is infrequent among those who never walked in their sleep during childhood.', 'B': 'Eyes are usually closed during episodes.', 'C': 'Patients have full alertness when awakened from episodes.', 'D': 'Autonomic activation is heightened,', 'E': 'Only simple behaviors can occur.'}	A	A	A
893	{'A': 'Prevalence of DSWPD increases with age.', 'B': 'Familial cases of DSWPD have been identified.', 'C': 'Causes of DSWPD are primarily behavioral.', 'D': 'No genetic basis of DSWPD has been identified.', 'E': 'Individuals with DSWPD have a shorter circadian period length (tau) than normal individuals.'}	B	B	B
894	{'A': 'Increased stage N3', 'B': 'Decreased stage N2', 'C': 'Decreased stage N3', 'D': 'Increased stage REM'}	C	C	C
895	{'A': 'Between birth and 4 weeks post-term', 'B': 'Between 4 and 10 weeks post-term', 'C': 'Between 10 and 16 weeks post-term', 'D': 'Between 6 and 9 months post-term'}	B	B	B
896	{'A': 'Idiopathic insomnia', 'B': 'Paradoxical insomnia', 'C': 'Amnestic insomnia', 'D': 'Insomnia secondary to personality disorder', 'E': 'Dissociative insomnia'}	B	B	B
897	{'A': 'Cortisol', 'B': 'Growth hormone', 'C': 'Melatonin', 'D': 'Insulin', 'E': 'Adrenocorticotropic hormone'}	B	B	B

## Sheet: PER CASE Analysis
CASE NO	Grok Precision	Grok Recall	Grok F1	Grok Final (1=match)	ChatGPT-5 Precision	ChatGPT-5 Recall	ChatGPT-5 F1	ChatGPT-5 Final (1=match)
1	0.8	0.8	0.8	1	0.4	0.4	0.4	1
2	0.8	0.8	0.8	1	0.8	0.8	0.8	1
3	0.2	0.333333	0.25	0	0.2	0.333333	0.25	1
4	0.4	0.4	0.4	1	0.6	0.6	0.6	1
5	0.6	1	0.75	0	0.6	1	0.75	0
6	0.6	0.6	0.6	1	0.4	0.4	0.4	1
7	0.8	1	0.888889	1	0.8	1	0.888889	1
8	0.8	0.8	0.8	1	0.4	0.4	0.4	1
9	0.8	1	0.888889	1	0.6	0.75	0.666667	1
10	0.4	0.333333	0.363636	1	0.6	0.5	0.545455	1
11	0.6	1	0.75	1	0.6	1	0.75	1
12	0.6	0.6	0.6	1	0.2	0.2	0.2	1
13	0.8	0.8	0.8	1	0.4	0.4	0.4	1
14	0.6	1	0.75	1	0.4	0.666667	0.5	1
15	0.4	0.666667	0.5	1	0.4	0.666667	0.5	1
16	0.4	0.666667	0.5	1	0.4	0.666667	0.5	1
17	0.4	1	0.571429	1	0.4	1	0.571429	1
18	0.8	0.666667	0.727273	1	0.6	0.5	0.545455	1
19	0.5	1	0.666667	1	0.4	1	0.571429	1
20	0.6	1	0.75	1	0.6	1	0.75	1
21	0.2	0.2	0.2	1	0.2	0.2	0.2	1
22	0.4	1	0.571429	1	0.4	1	0.571429	1
23	0.4	0.666667	0.5	1	0.6	1	0.75	1
24	0.6	0.6	0.6	1	0.8	0.8	0.8	1
25	0.4	0.666667	0.5	1	0.4	0.666667	0.5	1
26	0.6	1	0.75	1	0.4	0.666667	0.5	1
27	0.8	0.8	0.8	1	0.6	0.6	0.6	1
28	0.6	0.75	0.666667	1	0.4	0.5	0.444444	1
29	0.6	0.75	0.666667	1	0.6	0.75	0.666667	1
30	0.8	0.8	0.8	1	0.6	0.6	0.6	1
31	0.4	0.666667	0.5	0	0.4	0.666667	0.5	1
32	0.4	0.666667	0.5	1	0.4	0.666667	0.5	1
33	0.6	0.6	0.6	1	0.8	0.8	0.8	1
34	0.4	0.5	0.444444	1	0.6	0.75	0.666667	1
35	0.6	0.6	0.6	1	0.8	0.8	0.8	1
36	0.4	1	0.571429	1	0.4	1	0.571429	1
37	0.8	1	0.888889	1	0.6	0.75	0.666667	1
38	0.6	0.428571	0.5	1	1	0.714286	0.833333	1
39	0.4	0.5	0.444444	1	0.6	0.75	0.666667	1
40	0.4	0.5	0.444444	1	0.6	0.75	0.666667	1
41	0.6	0.5	0.545455	0	0.2	0.166667	0.181818	1
42	0.8	0.8	0.8	1	0.8	0.8	0.8	1
43	0.6	1	0.75	1	0.2	0.333333	0.25	1
44	0.4	0.666667	0.5	1	0.2	0.333333	0.25	1
45	0.6	0.75	0.666667	1	0.6	0.75	0.666667	1
46	0.4	1	0.571429	1	0.2	0.5	0.285714	1
47	0.8	0.571429	0.666667	1	0.8	0.571429	0.666667	1
48	0.4	0.5	0.444444	1	0.6	0.75	0.666667	1
49	0.8	0.666667	0.727273	1	0.8	0.666667	0.727273	1
50	0.8	1	0.888889	1	0.6	0.75	0.666667	1
51	0.4	0.5	0.444444	1	0.4	0.5	0.444444	1
52	0.6	0.6	0.6	1	0.4	0.4	0.4	1
53	0.6	1	0.75	1	0.6	1	0.75	1
54	0.6	0.6	0.6	1	0.6	0.6	0.6	1
55	0.6	0.75	0.666667	1	0.4	0.5	0.444444	1
56	0.4	0.333333	0.363636	1	0.4	0.333333	0.363636	1
57	0.6	1	0.75	1	0.6	1	0.75	1
58	0.6	0.5	0.545455	1	0.4	0.333333	0.363636	1
59	0.6	0.5	0.545455	1	1	0.833333	0.909091	1
60	0.8	0.8	0.8	1	0.8	0.8	0.8	1
61	0	0	0	0	0	0	0	0
62	0.2	0.333333	0.25	1	0.6	1	0.75	1
63	0.2	0.25	0.222222	1	0.2	0.25	0.222222	1
64	0	0	0	1	0.2	0.25	0.222222	0
65	0.4	1	0.571429	1	0.4	1	0.571429	0
66	0.6	0.75	0.666667	1	0.6	0.75	0.666667	1
67	1	0.454545	0.625	1	0.8	0.363636	0.5	1
68	1	0.833333	0.909091	1	0.4	0.333333	0.363636	1
69	0.4	0.4	0.4	1	0	0	0	0
70	0.6	0.6	0.6	1	0.6	0.6	0.6	1
71	0.6	0.75	0.666667	1	0.6	0.75	0.666667	1
72	0.4	0.5	0.444444	1	0.4	0.5	0.444444	1
73	0.6	0.75	0.666667	1	0.6	0.75	0.666667	1
74	0.4	0.5	0.444444	1	0.4	0.5	0.444444	1
75	1	1	1	0	0.8	0.8	0.8	0
76	0.2	0.5	0.285714	1	0.4	1	0.571429	1
77	0.4	0.666667	0.5	1	0.4	0.666667	0.5	1
78	0.4	0.666667	0.5	1	0.2	0.333333	0.25	1
79	0.4	0.5	0.444444	1	0.6	0.75	0.666667	1
